# Supplementary material for: Whole genome sequencing identifies genetic variants associated with neurogenic inflammation in rosacea
Source: Nat Commun. 2023 Jul 5;14:3958. doi: 10.1038/s41467-023-39761-2 (PMC10319783; doi:10.1038/s41467-023-39761-2)
Supplement: Supplementary file 4 — Supplementary Data 1 [file 41467_2023_39761_MOESM4_ESM.xlsx]

## Sheet: Sheet1
Supplementary Data 1. List of candidate variants identified for each lagre family by whole-genome sequencing.
Family	CHROMSOME	POSITION	rs ID	REF	ALT	GeneName	Func	GeneDetail	ExonicFunc	AAChange	1000g_Chinese	ExAC_ALL	In-house_WES	SIFT	PolyPhen-2	CADD	GERP++
1	7	127669537	rs192981630	A	G	LRRC4	exonic	.	missense SNV	LRRC4:NM_022143:exon2:c.T1157C:p.L386P	0.00166113	8.244e-06	0.00153139	0.025,D	0.98,D	3.736701,23.3	4.4
2	10	129914272	rs117762702	C	T	MKI67	splicing	NM_002417:exon7:c.401-1G>A	.	.	0.00166113	0.0003	0.00459418	.	.	4.686709,24.6	3.68
2	7	151845490	rs182572555	G	T	KMT2C	exonic	.	missense SNV	KMT2C:NM_170606:exon52:c.C13522A:p.P4508T	.	3.295e-05	.	0.041,D	0.999,D	4.408622,24.1	5.41
2	10	105362610	rs200938753	G	A	SH3PXD2A	exonic	.	missense SNV	SH3PXD2A:NM_014631:exon14:c.C2281T:p.R761C	0.00664452	9.07e-05	0.00612558	0.0,D	0.997,D	5.794591,27.1	4.11
3	1	200880676	rs372239051	G	C	C1orf106	exonic	.	missense SNV	C1orf106:NM_001142569:exon9:c.G1055C:p.C352S,C1orf106:NM_018265:exon9:c.G1352C:p.C451S	.	2.488e-05	.	0.018,D	0.987,D	2.431462,19.02	4.92
3	6	35922970	rs559176786	C	T	SLC26A8	exonic	.	missense SNV	SLC26A8:NM_138718:exon15:c.G1876A:p.V626I,SLC26A8:NM_001193476:exon17:c.G2191A:p.V731I,SLC26A8:NM_052961:exon17:c.G2191A:p.V731I	0.00498339	0.0004	0.00459418	0.007,D	0.998,D	6.093545,28.2	4.58
