# Supplementary material for: Whole genome sequencing identifies genetic variants associated with neurogenic inflammation in rosacea
Source: Nat Commun. 2023 Jul 5;14:3958. doi: 10.1038/s41467-023-39761-2 (PMC10319783; doi:10.1038/s41467-023-39761-2)
Supplement: Supplementary file 5 — Supplementary Data 2 [file 41467_2023_39761_MOESM5_ESM.xlsx]

## Sheet: original
Supplementary Data 2. List of candidate variants identified for each small family by whole-exome sequencing.
Family	CHROMSOME	POSITION	rs ID	REF	ALT	GeneName	Func	GeneDetail	ExonicFunc	AAChange	1000g_Chinese	GnomAD_exome_AF_popmax	In-house_WES	SIFT	PolyPhen-2	CADD	GERP++
2	14	33004851	rs142414045	A	G	AKAP6	exonic	.	missense SNV	AKAP6:NM_004274:exon3:c.A416G:p.N139S	0.00498339	0.0005	0.00498339	0.0,D	0.985,D	5.145731,25.4	5.8
2	9	131193523	rs149051520	C	T	CERCAM	exonic	.	missense SNV	CERCAM:NM_001286760:exon9:c.C910T:p.R304C,CERCAM:NM_016174:exon9:c.C1144T:p.R382C	.	5.773e-05	.	0.0,D	0.998,D	7.947096,35	5.02
2	21	46899841	.	C	T	COL18A1	exonic	.	missense SNV	COL18A1:NM_030582:exon9:c.C1814T:p.P605L,COL18A1:NM_130444:exon9:c.C2519T:p.P840L,COL18A1:NM_130445:exon10:c.C1274T:p.P425L	.	.	.	0.004,D	0.999,D	3.730892,23.3	4
2	19	9065619	rs12608687	G	C	MUC16	exonic	.	missense SNV	MUC16:NM_024690:exon3:c.C21827G:p.T7276S	0.00498339	0.0005	0.00498339	0.014,D	0.986,D	.	.
2	15	42362968	rs200338383	G	A	PLA2G4D	exonic	.	missense SNV	PLA2G4D:NM_178034:exon18:c.C1990T:p.R664C	.	0.0004	.	0.0,D	0.981,D	7.581132,34	4.46
2	15	42362145	rs559460560	G	A	PLA2G4D	exonic	.	missense SNV	PLA2G4D:NM_178034:exon19:c.C2192T:p.P731L	0	0.0001	.	0.0,D	0.991,D	6.813437,32	5.03
2	2	46707808	rs74318890	C	G	TMEM247	exonic	.	missense SNV	TMEM247:NM_001145051:exon2:c.C382G:p.Q128E	.	5.793e-05	.	0.045,D	0.969,D	4.997529,25.1	4.76
2	14	55434106	rs774541445	A	C	WDHD1	exonic	.	missense SNV	WDHD1:NM_001008396:exon16:c.T1701G:p.I567M,WDHD1:NM_007086:exon17:c.T2070G:p.I690M	.	8.317e-06	.	0.001,D	0.998,D	4.330909,24.0	.
40	3	186460019	rs535753154	C	T	KNG1	exonic	.	missense SNV	KNG1:NM_001102416:exon10:c.C1834T:p.P612S	0.00166113	0.0011	.	0.018,D	0.944,D	5.545520,26.4	3.46
40	22	44319865	rs566092201	C	A	PNPLA3	exonic	.	missense SNV	PNPLA3:NM_025225:exon1:c.C74A:p.A25E	0.00166113	0.0005	0.00019448	0.007,D	0.958,D	6.661371,32	.
40	7	73474880	rs201047209	G	C	ELN	exonic	.	missense SNV	ELN:NM_001278939:exon26:c.G1883C:p.G628A	0.00166113	0.001	0.00194326	0.0,D	.	.	.
40	3	9859332	rs183725493	G	C	TTLL3,ARPC4-TTLL3	exonic	.	missense SNV	TTLL3:NM_001025930:exon5:c.G748C:p.G250R,ARPC4-TTLL3:NM_001198793:exon7:c.G601C:p.G201R	0.00166113	0.0008	0.00136028	0.0,D	0.999,D	6.155119,28.5	5.06
40	12	53553952	rs201197246	C	T	CSAD	exonic	.	missense SNV	CSAD:NM_001244706:exon5:c.G419A:p.G140D,CSAD:NM_001244705:exon14:c.G1118A:p.G373D,CSAD:NM_015989:exon14:c.G1199A:p.G400D	0.00166113	0.0023	0.00058298	0.0,D	0.999,D	6.393860,29.6	3.78
40	8	141407744	rs192585023	T	C	TRAPPC9	exonic	.	missense SNV	TRAPPC9:NM_001160372:exon7:c.A1109G:p.N370S,TRAPPC9:NM_031466:exon7:c.A1403G:p.N468S	0.00332226	0.0005	0.0007773	0.018,D	0.935,D	5.228855,25.6	4.88
40	1	33330377	rs140995767	C	T	FNDC5	exonic	.	missense SNV	FNDC5:NM_001171940:exon5:c.G521A:p.R174H,FNDC5:NM_001171941:exon5:c.G296A:p.R99H,FNDC5:NM_153756:exon5:c.G521A:p.R174H	0.00332226	0.0018	0.00233191	0.002,D	0.998,D	6.568840,31	4.95
40	11	11373618	rs536232967	T	C	CSNK2A3	exonic	.	missense SNV	CSNK2A3:NM_001256686:exon1:c.A1049G:p.N350S	0.00332226	0.0052	0.00563545	.	.	.	.
40	2	69870090	rs372153554	G	A	AAK1	exonic	.	missense SNV	AAK1:NM_014911:exon2:c.C83T:p.S28L	0.00498339	0.0022	0.00116641	0.009,D	0.986,D	4.600889,24.4	4.55
40	22	24717411	rs148203655	C	T	SPECC1L	exonic	.	missense SNV	SPECC1L:NM_001145468:exon4:c.C463T:p.R155C,SPECC1L:NM_001254732:exon4:c.C463T:p.R155C,SPECC1L:NM_015330:exon5:c.C463T:p.R155C	0.00498339	0.0086	0.00913331	0.001,D	0.95,D	5.808678,27.1	5.72
40	7	98790671	rs146752157	G	A	KPNA7	exonic	.	missense SNV	KPNA7:NM_001145715:exon5:c.C607T:p.L203F	0.00830565	0.0044	0.00660707	0.001,D	0.997,D	4.920007,25.0	5.2
40	10	106160477	rs377507907	C	T	CCDC147	exonic	.	missense SNV	CCDC147:NM_001008723:exon13:c.C1855T:p.R619W	0.00830565	0.0047	0.00194326	0.001,D	0.996,D	7.824098,35	4.63
40	17	26695644	rs782515558	A	G	VTN	exonic	.	missense SNV	VTN:NM_000638:exon6:c.T877C:p.C293R	.	5.437e-05	0.00019433	0.001,D	0.99,D	5.412390,26.0	5.92
40	19	8171060	.	G	T	FBN3	exonic	.	missense SNV	FBN3:NM_032447:exon37:c.C4745A:p.T1582K	.	5.438e-05	0.00038865	0.002,D	0.962,D	6.208801,28.7	3.25
40	18	29049058	rs769246997	C	T	DSG3	exonic	.	missense SNV	DSG3:NM_001944:exon12:c.C1643T:p.S548L	.	0.0007	0.00116595	0.002,D	0.93,D	6.008163,27.9	5.85
40	11	82643564	rs760390930	T	A	C11orf82	exonic	.	stopgain	C11orf82:NM_145018:exon6:c.T1184A:p.L395X	.	0.0009	0.00252623	.	.	7.405634,34	5.13
40	1	220269540	rs781673022	A	G	IARS2	exonic	.	missense SNV	IARS2:NM_018060:exon2:c.A362G:p.D121G	.	0.0004	0.00019433	0.016,D	0.981,D	6.071495,28.1	5.28
40	15	89383339	rs771509541	C	T	ACAN	exonic	.	missense SNV	ACAN:NM_001135:exon4:c.C551T:p.T184M,ACAN:NM_013227:exon4:c.C551T:p.T184M	.	0.0002	0.00019433	0.0,D	0.998,D	5.414744,26.0	5.79
40	1	171752925	.	T	G	METTL13	exonic	.	missense SNV	METTL13:NM_001007239:exon2:c.T199G:p.Y67D,METTL13:NM_015935:exon2:c.T199G:p.Y67D	.	.	0.00038865	0.0,D	1.0,D	5.532054,26.3	5.28
40	20	19654296	rs767710814	G	A	SLC24A3	exonic	.	missense SNV	SLC24A3:NM_020689:exon9:c.G765A:p.M255I	.	0.0002	0.00058298	0.0,D	0.995,D	6.390775,29.6	5.77
40	20	1551528	rs773790540	C	T	SIRPB1	exonic	.	missense SNV	SIRPB1:NM_006065:exon4:c.G1007A:p.G336E	.	0.0007	0.00058298	0.023,D	0.998,D	3.677801,23.3	.
40	2	242148997	rs370163261	G	T	ANO7	exonic	.	stopgain	ANO7:NM_001001891:exon13:c.G1468T:p.E490X	.	0.002	0.00097924	.	.	6.094907,28.2	.
40	1	159898093	rs745709783	C	T	IGSF9	exonic	.	missense SNV	IGSF9:NM_001135050:exon19:c.G3085A:p.G1029S,IGSF9:NM_020789:exon19:c.G3037A:p.G1013S	.	0.0006	0.00136028	0.0,D	0.998,D	5.782534,27.1	2.95
40	15	55664218	rs758388863	T	C	CCPG1	exonic	.	missense SNV	CCPG1:NM_001204450:exon6:c.A479G:p.D160G,CCPG1:NM_001204451:exon6:c.A479G:p.D160G,CCPG1:NM_004748:exon6:c.A479G:p.D160G,CCPG1:NM_020739:exon6:c.A479G:p.D160G	.	8.838e-06	.	0.012,D	0.91,D	1.695808,14.38	2.45
40	17	9583557	.	G	T	USP43	exonic	.	missense SNV	USP43:NM_001267576:exon6:c.G979T:p.V327F,USP43:NM_153210:exon6:c.G979T:p.V327F	.	.	.	0.007,D	0.986,D	5.499251,26.2	5.64
40	16	30770983	.	C	G	C16orf93	exonic	.	missense SNV	C16orf93:NM_001014979:exon5:c.G532C:p.G178R	.	.	.	0.004,D	0.992,D	6.214803,28.7	5.34
40	2	179416840	rs745701838	C	T	TTN	exonic	.	missense SNV	TTN:NM_003319:exon163:c.G63592A:p.E21198K,TTN:NM_133432:exon164:c.G63967A:p.E21323K,TTN:NM_133437:exon164:c.G64168A:p.E21390K,TTN:NM_133378:exon284:c.G83083A:p.E27695K,TTN:NM_001256850:exon285:c.G85864A:p.E28622K,TTN:NM_001267550:exon335:c.G90787A:p.E30263K	.	5.569e-05	.	0.005,D	0.996,D	4.248469,23.9	5.9
40	3	52393279	.	G	C	DNAH1	exonic	.	missense SNV	DNAH1:NM_015512:exon26:c.G4284C:p.W1428C	.	.	.	0.0,D	0.998,D	7.023219,33	5.53
40	17	48734467	.	C	T	ABCC3	exonic	.	missense SNV	ABCC3:NM_001144070:exon4:c.C409T:p.L137F,ABCC3:NM_003786:exon4:c.C409T:p.L137F	.	.	.	0.006,D	0.998,D	6.284657,29.1	4.4
40	7	138394400	.	A	G	ATP6V0A4	exonic	.	missense SNV	ATP6V0A4:NM_130840:exon20:c.T2398C:p.S800P,ATP6V0A4:NM_130841:exon20:c.T2398C:p.S800P,ATP6V0A4:NM_020632:exon21:c.T2398C:p.S800P	.	.	.	0.0,D	0.999,D	6.866541,33	5.71
40	12	81101738	.	G	T	MYF6	exonic	.	missense SNV	MYF6:NM_002469:exon1:c.G240T:p.W80C	.	.	.	0.0,D	1.0,D	5.682952,26.8	4.71
40	21	37442597	.	C	G	CBR1	exonic	.	missense SNV	CBR1:NM_001286789:exon1:c.C184G:p.L62V,CBR1:NM_001757:exon1:c.C184G:p.L62V	.	.	.	0.0,D	1.0,D	5.891308,27.4	4.85
40	12	40898796	rs1019938073	G	A	MUC19	splicing	NM_173600:exon70:c.19113+1G>A	.	.	.	.	0.00069638	.	.	.	.
42	16	31383831	rs557679544	G	A	ITGAX	splicing	NM_000887:exon18:c.2292+1G>A;NM_001286375:exon18:c.2292+1G>A	.	.	0	6.585e-05	.	.	.	3.263202,22.8	3.9
42	17	37817121	rs565032635	C	T	STARD3	exonic	.	missense SNV	STARD3:NM_001165938:exon11:c.C959T:p.A320V,STARD3:NM_001165937:exon12:c.C1013T:p.A338V,STARD3:NM_006804:exon12:c.C1013T:p.A338V	0	2.976e-05	.	0.011,D	0.991,D	7.511825,34	5.12
42	11	93469364	rs535854892	T	G	TAF1D	exonic	.	missense SNV	TAF1D:NM_024116:exon6:c.A800C:p.K267T	0	0.0011	0.00136028	0.018,D	0.996,D	3.686141,23.3	.
42	4	54327696	rs559011838	T	C	LNX1	exonic	.	missense SNV	LNX1:NM_032622:exon9:c.A1669G:p.I557V,LNX1:NM_001126328:exon10:c.A1957G:p.I653V	0	0.0022	0.00194401	0.0,D	0.997,D	4.945036,25.0	.
42	17	80047120	rs183504426	G	A	FASN	splicing	NM_004104:exon13:c.2100+6C>T	.	.	0.00166113	0.0006	.	.	.	.	.
42	15	57925929	rs144667495	G	A	GCOM1,MYZAP	exonic	.	missense SNV	GCOM1:NM_001018090:exon8:c.G923A:p.R308H,GCOM1:NM_001018091:exon8:c.G923A:p.R308H,MYZAP:NM_001018100:exon8:c.G923A:p.R308H,GCOM1:NM_001285900:exon8:c.G923A:p.R308H,MYZAP:NM_152451:exon8:c.G923A:p.R308H	0.00166113	0.0005	0.00038865	0.016,D	0.935,D	5.528125,26.3	5.68
42	6	33147564	rs200635355	C	A	COL11A2	exonic	.	missense SNV	COL11A2:NM_080679:exon10:c.G1057T:p.G353W,COL11A2:NM_080681:exon11:c.G1120T:p.G374W,COL11A2:NM_080680:exon13:c.G1378T:p.G460W	0.00166113	0.0039	0.00155521	0.001,D	0.986,D	7.064607,33	4.54
42	9	117113285	rs573067023	C	G	AKNA	exonic	.	missense SNV	AKNA:NM_030767:exon15:c.G3075C:p.E1025D	0.00166113	0.0003	.	0.019,D	0.986,D	3.317203,22.9	3.97
42	11	64112397	rs201073160	A	C	CCDC88B	exonic	.	missense SNV	CCDC88B:NM_032251:exon14:c.A2384C:p.E795A	0.00166113	0.0013	0.00077912	0.005,D	0.989,D	5.618672,26.6	3.45
42	2	61304072	rs80327724	A	G	KIAA1841	exonic	.	missense SNV	KIAA1841:NM_001129993:exon6:c.A449G:p.H150R,KIAA1841:NM_032506:exon6:c.A449G:p.H150R	0.00166113	0.0033	0.00369219	0.001,D	0.997,D	5.346742,25.9	5.73
42	5	127449976	rs550964184	A	G	SLC12A2	exonic	.	missense SNV	SLC12A2:NM_001046:exon3:c.A949G:p.I317V,SLC12A2:NM_001256461:exon3:c.A949G:p.I317V	0.00166113	0.0013	0.00019433	0.049,D	0.997,D	4.215415,23.9	5.54
42	18	22056963	rs115230320	C	T	HRH4	exonic	.	missense SNV	HRH4:NM_001143828:exon2:c.C346T:p.R116C,HRH4:NM_021624:exon3:c.C610T:p.R204C	0.00166113	0.0051	0.00582977	0.0,D	0.998,D	7.354843,34	3.77
42	3	121207321	rs199602116	C	T	POLQ	exonic	.	missense SNV	POLQ:NM_199420:exon16:c.G4457A:p.S1486N	0.00166113	0.0001	.	0.0,D	0.998,D	6.629383,32	6.11
42	13	101287366	rs138116083	G	A	TMTC4	exonic	.	missense SNV	TMTC4:NM_001286453:exon8:c.C896T:p.A299V,TMTC4:NM_001079669:exon10:c.C1229T:p.A410V,TMTC4:NM_032813:exon11:c.C1286T:p.A429V	0.00166113	0.0003	.	0.0,D	0.999,D	5.592919,26.5	5.5
42	19	14884863	rs373903640	C	T	EMR2	exonic	.	missense SNV	EMR2:NM_001271052:exon3:c.G86A:p.C29Y,EMR2:NM_013447:exon4:c.G86A:p.C29Y	0.00332226	0.0038	0.00582977	0.001,D	0.943,D	3.448653,23.0	2.82
42	11	71932236	rs193165102	G	A	FOLR2	exonic	.	missense SNV	FOLR2:NM_000803:exon4:c.G356A:p.R119H,FOLR2:NM_001113534:exon4:c.G356A:p.R119H,FOLR2:NM_001113535:exon4:c.G356A:p.R119H,FOLR2:NM_001113536:exon4:c.G356A:p.R119H	0.00332226	0.0026	0.00427517	0.003,D	0.96,D	6.373696,29.5	3.34
42	1	153749538	rs140283520	G	T	SLC27A3	exonic	.	missense SNV	SLC27A3:NM_024330:exon3:c.G1019T:p.G340V	0.00332226	0.0044	0.00213841	0.0,D	1.0,D	5.727539,26.9	4.92
42	11	108381036	rs148791411	G	C	EXPH5	exonic	.	stopgain	EXPH5:NM_015065:exon6:c.C5198G:p.S1733X	0.00332226	0.0003	.	.	.	9.686965,36	2.98
42	1	182509442	rs188214324	G	A	RGSL1	exonic	.	missense SNV	RGSL1:NM_001137669:exon15:c.G2555A:p.S852N	0.00498339	0.0011	0.00116595	.	.	.	.
42	15	56657676	.	G	A	TEX9	splicing	NM_001286449:exon1:UTR5;NM_198524:exon1:c.27+1G>A	.	.	.	.	0.00038865	.	.	3.597961,23.2	3.78
42	4	79369308	rs370507573	G	A	FRAS1	exonic	.	missense SNV	FRAS1:NM_025074:exon44:c.G6112A:p.V2038I	.	0.0003	0.0007773	.	.	.	.
42	11	74952990	.	C	T	TPBGL	exonic	.	missense SNV	TPBGL:NM_001195528:exon1:c.C896T:p.A299V	.	0.0006	0.00213758	.	.	1.732202,14.59	.
42	12	122684858	.	T	C	LRRC43	exonic	.	missense SNV	LRRC43:NM_001098519:exon8:c.T1472C:p.V491A,LRRC43:NM_152759:exon8:c.T917C:p.V306A	.	.	.	0.003,D	0.915,D	4.699648,24.6	4.85
42	6	56393710	rs747083565	T	G	DST	exonic	.	missense SNV	DST:NM_015548:exon48:c.A9740C:p.D3247A,DST:NM_183380:exon58:c.A10718C:p.D3573A,DST:NM_001144770:exon59:c.A10838C:p.D3613A,DST:NM_001144769:exon61:c.A11252C:p.D3751A	.	0.0001	.	0.005,D	0.936,D	6.321861,29.2	5.4
42	6	102483260	.	T	A	GRIK2	exonic	.	missense SNV	GRIK2:NM_001166247:exon14:c.T2130A:p.S710R,GRIK2:NM_021956:exon14:c.T2130A:p.S710R,GRIK2:NM_175768:exon14:c.T2130A:p.S710R	.	.	.	0.008,D	0.944,D	4.444047,24.2	.
42	1	26888071	rs761917461	C	T	RPS6KA1	exonic	.	missense SNV	RPS6KA1:NM_001006665:exon16:c.C1534T:p.R512W,RPS6KA1:NM_002953:exon17:c.C1507T:p.R503W	.	5.437e-05	.	0.0,D	0.946,D	7.087802,33	2.82
42	7	30701821	.	G	A	CRHR2	exonic	.	missense SNV	CRHR2:NM_001202482:exon7:c.C706T:p.P236S,CRHR2:NM_001202483:exon7:c.C709T:p.P237S,CRHR2:NM_001883:exon7:c.C709T:p.P237S,CRHR2:NM_001202475:exon8:c.C790T:p.P264S,CRHR2:NM_001202481:exon9:c.C667T:p.P223S	.	.	.	0.049,D	0.962,D	4.072368,23.7	5.05
42	2	166245367	.	A	T	SCN2A	exonic	.	missense SNV	SCN2A:NM_001040143:exon26:c.A5051T:p.Y1684F,SCN2A:NM_001040142:exon27:c.A5051T:p.Y1684F,SCN2A:NM_021007:exon27:c.A5051T:p.Y1684F	.	.	.	0.0,D	0.966,D	4.925187,25.0	5.5
42	16	84482202	.	T	C	ATP2C2	exonic	.	missense SNV	ATP2C2:NM_001286527:exon17:c.T1567C:p.Y523H,ATP2C2:NM_014861:exon17:c.T1567C:p.Y523H	.	.	0.00019433	.	0.967,D	4.370388,24.1	4.99
42	6	24533812	rs374232934	G	A	ALDH5A1	exonic	.	missense SNV	ALDH5A1:NM_001080:exon10:c.G1480A:p.E494K,ALDH5A1:NM_170740:exon11:c.G1519A:p.E507K	.	0.0004	0.00038865	0.039,D	0.981,D	7.215161,34	5.02
42	12	6153513	rs771423537	C	T	VWF	exonic	.	missense SNV	VWF:NM_000552:exon18:c.G2386A:p.D796N	.	0.0007	0.00038865	0.017,D	0.985,D	7.118301,34	4.19
42	1	46499806	rs772807759	C	T	MAST2	exonic	.	missense SNV	MAST2:NM_015112:exon28:c.C3736T:p.R1246C	.	6.536e-05	0.00019433	0.0,D	0.991,D	7.388533,34	4.43
42	19	42410099	rs376841668	G	A	ARHGEF1	exonic	.	missense SNV	ARHGEF1:NM_198977:exon25:c.G2314A:p.E772K,ARHGEF1:NM_004706:exon26:c.G2413A:p.E805K,ARHGEF1:NM_199002:exon26:c.G2458A:p.E820K	.	6.533e-05	.	0.002,D	0.992,D	5.579822,26.5	3.95
42	6	32947897	rs763703049	C	T	BRD2	exonic	.	missense SNV	BRD2:NM_001199456:exon10:c.C1993T:p.R665W,BRD2:NM_001113182:exon11:c.C2134T:p.R712W,BRD2:NM_001199455:exon11:c.C2239T:p.R747W,BRD2:NM_005104:exon11:c.C2134T:p.R712W	.	9.891e-05	.	0.001,D	0.993,D	7.680662,35	4.58
42	11	119058776	rs753279006	G	A	PDZD3	exonic	.	missense SNV	PDZD3:NM_001168468:exon7:c.G785A:p.R262H,PDZD3:NM_024791:exon7:c.G743A:p.R248H	.	0.0002	.	0.001,D	0.994,D	6.910993,33	5.43
42	1	159163737	rs766302795	C	T	CADM3	exonic	.	missense SNV	CADM3:NM_001127173:exon5:c.C598T:p.R200W,CADM3:NM_021189:exon6:c.C700T:p.R234W	.	0.0001	.	0.0,D	0.995,D	7.783872,35	5
42	5	180043387	rs760757893	C	T	FLT4	exonic	.	missense SNV	FLT4:NM_002020:exon23:c.G3199A:p.D1067N,FLT4:NM_182925:exon23:c.G3199A:p.D1067N	.	6.158e-05	.	0.0,D	0.996,D	7.126877,34	3.19
42	1	28802740	rs765480114	G	A	PHACTR4	exonic	.	missense SNV	PHACTR4:NM_023923:exon7:c.G1573A:p.D525N,PHACTR4:NM_001048183:exon8:c.G1543A:p.D515N	.	0.0002	0.00019433	0.001,D	0.997,D	6.097408,28.2	5.72
42	10	134723506	rs771061338	G	A	TTC40	exonic	.	missense SNV	TTC40:NM_001200049:exon20:c.C2566T:p.R856W	.	4.297e-05	.	0.001,D	0.997,D	5.279902,25.7	3.17
42	9	139840433	rs755655913	G	A	C8G	exonic	.	missense SNV	C8G:NM_000606:exon3:c.G328A:p.G110S	.	7.68e-05	0.0005832	0.006,D	0.997,D	5.395188,26.0	4.64
42	2	241516388	.	G	A	RNPEPL1	exonic	.	missense SNV	RNPEPL1:NM_018226:exon10:c.G1865A:p.R622Q	.	.	.	0.034,D	0.998,D	6.196623,28.7	4.73
42	17	41258531	rs80357084	G	A	BRCA1	exonic	.	missense SNV	BRCA1:NM_007297:exon3:c.C13T:p.L5F,BRCA1:NM_007298:exon3:c.C154T:p.L52F,BRCA1:NM_007294:exon4:c.C154T:p.L52F,BRCA1:NM_007299:exon4:c.C154T:p.L52F,BRCA1:NM_007300:exon4:c.C154T:p.L52F	.	0.0014	.	0.0,D	0.999,D	6.109249,28.3	4.64
42	12	91539849	rs775666283	C	T	DCN	exonic	.	missense SNV	DCN:NM_133506:exon3:c.G505A:p.G169R,DCN:NM_133505:exon4:c.G625A:p.G209R,DCN:NM_133504:exon5:c.G739A:p.G247R,DCN:NM_001920:exon8:c.G1066A:p.G356R,DCN:NM_133503:exon8:c.G1066A:p.G356R	.	5.438e-05	.	0.0,D	0.999,D	7.274578,34	5.86
42	X	37587492	.	A	G	XK	exonic	.	missense SNV	XK:NM_021083:exon3:c.A1112G:p.Q371R	.	.	.	0.0,D	0.999,D	5.013445,25.1	5.56
42	10	120354260	.	G	C	PRLHR	exonic	.	missense SNV	PRLHR:NM_004248:exon2:c.C497G:p.P166R	.	5.536e-05	.	0.002,D	0.999,D	5.457420,26.1	4.48
42	16	30667481	rs903673551	G	A	PRR14	exonic	.	missense SNV	PRR14:NM_024031:exon12:c.G1607A:p.R536H	.	9.266e-06	.	0.015,D	0.999,D	5.401182,26.0	6.07
42	16	48175175	rs766178592	C	T	ABCC12	exonic	.	missense SNV	ABCC12:NM_033226:exon3:c.G365A:p.R122H	.	0.0011	0.00058298	0.0,D	1.0,D	2.316245,18.27	3.5
42	5	140788278	rs763392682	A	T	PCDHGB6	exonic	.	missense SNV	PCDHGB6:NM_018926:exon1:c.A509T:p.Y170F,PCDHGB6:NM_032100:exon1:c.A509T:p.Y170F	.	0.0003	0.00058298	0.02,D	1.0,D	5.021809,25.2	5.34
42	19	12155114	.	C	A	ZNF878	exonic	.	stopgain	ZNF878:NM_001080404:exon4:c.G1102T:p.E368X	.	0.0001	0.00058298	.	.	7.845252,35	.
48	10	7621944	rs555891860	C	T	ITIH5	exonic	.	missense SNV	ITIH5:NM_032817:exon5:c.G550A:p.V184M,ITIH5:NM_001001851:exon9:c.G1192A:p.V398M,ITIH5:NM_030569:exon9:c.G1192A:p.V398M	0	6.155e-05	.	0.005,D	0.976,D	6.157950,28.5	5.33
48	10	99148070	rs145670609	G	A	RRP12	exonic	.	missense SNV	RRP12:NM_001284337:exon5:c.C656T:p.P219L,RRP12:NM_001145114:exon6:c.C773T:p.P258L,RRP12:NM_015179:exon8:c.C956T:p.P319L	0	0.0003	.	0.001,D	1.0,D	7.269811,34	5.66
48	12	110565887	rs757212453	A	G	IFT81	exonic	.	missense SNV	IFT81:NM_001143779:exon3:c.A181G:p.T61A,IFT81:NM_014055:exon3:c.A181G:p.T61A,IFT81:NM_031473:exon3:c.A181G:p.T61A	.	5.437e-05	.	0.022,D	0.987,D	5.184191,25.5	5.96
48	12	112159486	.	C	A	ACAD10	exonic	.	missense SNV	ACAD10:NM_025247:exon8:c.C1004A:p.A335D,ACAD10:NM_001136538:exon9:c.C1097A:p.A366D	.	.	.	0.0,D	0.997,D	5.388801,26.0	5.44
48	12	114380176	rs568147769	G	A	RBM19	exonic	.	missense SNV	RBM19:NM_001146698:exon14:c.C1690T:p.R564W,RBM19:NM_001146699:exon14:c.C1690T:p.R564W,RBM19:NM_016196:exon14:c.C1690T:p.R564W	.	6.543e-05	0.00019433	0.001,D	0.995,D	6.523526,31	2.61
48	13	114504625	.	G	A	TMEM255B	splicing	NM_182614:exon7:c.510-1G>A	.	.	.	.	.	.	.	2.215199,17.61	3.54
48	16	14738316	rs79546825	A	G	BFAR	exonic	.	missense SNV	BFAR:NM_016561:exon2:c.A113G:p.Y38C	0.0116279	0.0137	0.00816168	0.017,D	0.999,D	3.775073,23.4	5.91
48	16	3081085	rs755152930	G	A	CCDC64B	exonic	.	missense SNV	CCDC64B:NM_001103175:exon2:c.C349T:p.R117W	.	0.0013	0.00019433	0.001,D	0.958,D	5.303835,25.8	.
48	16	57957231	rs201553871	G	C	CNGB1	exonic	.	missense SNV	CNGB1:NM_001286130:exon18:c.C1571G:p.P524R,CNGB1:NM_001297:exon18:c.C1589G:p.P530R	0.00332226	0.0061	0.00796735	0.001,D	0.94,D	3.401327,23.0	3
48	16	69363931	.	G	T	PDF	exonic	.	stopgain	PDF:NM_022341:exon1:c.C543A:p.C181X	.	.	.	.	.	10.627682,36	.
48	17	10204986	rs771990352	C	T	MYH13	exonic	.	missense SNV	MYH13:NM_003802:exon40:c.G5702A:p.R1901Q	.	0.0007	0.00174893	0.001,D	1.0,D	6.296334,29.1	3.76
48	17	79095010	.	G	A	AATK	exonic	.	missense SNV	AATK:NM_004920:exon10:c.C2417T:p.P806L,AATK:NM_001080395:exon11:c.C2726T:p.P909L	.	3.487e-05	.	0.004,D	0.963,D	5.637623,26.6	3.95
48	19	39361405	.	G	A	RINL	exonic	.	stopgain	RINL:NM_001195833:exon8:c.C829T:p.Q277X,RINL:NM_198445:exon8:c.C487T:p.Q163X	.	.	.	.	.	8.666038,35	4.18
48	1	173616057	rs117552597	G	A	ANKRD45	exonic	.	missense SNV	ANKRD45:NM_198493:exon3:c.C424T:p.R142W	0.00498339	0.0011	0.00174893	0.013,D	0.928,D	5.870959,27.4	4.51
48	2	77746619	rs761625528	T	C	LRRTM4	exonic	.	missense SNV	LRRTM4:NM_001282928:exon2:c.A379G:p.N127D,LRRTM4:NM_001134745:exon3:c.A376G:p.N126D,LRRTM4:NM_001282924:exon3:c.A376G:p.N126D,LRRTM4:NM_024993:exon3:c.A376G:p.N126D	.	0.0016	0.00233281	0.004,D	1.0,D	3.663885,23.2	5.96
48	2	37599849	rs746001291	C	T	QPCT	exonic	.	missense SNV	QPCT:NM_012413:exon7:c.C965T:p.P322L	.	8.825e-06	0.00019433	0.001,D	0.994,D	6.875413,33	5.97
48	3	46480899	.	C	T	LTF	exonic	.	missense SNV	LTF:NM_001199149:exon15:c.G1664A:p.R555Q,LTF:NM_002343:exon15:c.G1796A:p.R599Q	.	.	.	0.034,D	0.961,D	3.544394,23.1	4.26
48	3	50231599	rs768364063	T	C	GNAT1	exonic	.	missense SNV	GNAT1:NM_000172:exon6:c.T653C:p.I218T,GNAT1:NM_144499:exon6:c.T653C:p.I218T	.	0.0014	0.00174893	0.0,D	0.973,D	5.833127,27.2	4.7
48	3	48310088	rs550793582	C	T	ZNF589	exonic	.	missense SNV	ZNF589:NM_016089:exon4:c.C907T:p.P303S	0.00332226	0.0019	0.00213758	0.0,D	0.983,D	4.273231,24.0	.
48	3	15686669	rs749460715	G	A	BTD	exonic	.	missense SNV	BTD:NM_000060:exon4:c.G1306A:p.E436K,BTD:NM_001281723:exon4:c.G1312A:p.E438K,BTD:NM_001281725:exon4:c.G1246A:p.E416K,BTD:NM_001281724:exon6:c.G1312A:p.E438K	.	0.0004	.	0.001,D	0.931,D	6.714174,32	5.58
48	4	79353613	rs554675024	G	A	FRAS1	exonic	.	missense SNV	FRAS1:NM_001166133:exon38:c.G5072A:p.G1691D,FRAS1:NM_025074:exon38:c.G5072A:p.G1691D	0.00166113	0.0015	0.00116595	0.0,D	1.0,D	3.862014,23.5	5.91
48	4	166262953	.	G	C	MSMO1	exonic	.	missense SNV	MSMO1:NM_001017369:exon5:c.G344C:p.G115A,MSMO1:NM_006745:exon6:c.G737C:p.G246A	.	.	.	0.0,D	1.0,D	4.781414,24.7	6.06
48	6	7189437	rs201588284	G	A	RREB1	exonic	.	missense SNV	RREB1:NM_001003698:exon6:c.G307A:p.G103R,RREB1:NM_001003699:exon6:c.G307A:p.G103R,RREB1:NM_001003700:exon6:c.G307A:p.G103R,RREB1:NM_001168344:exon6:c.G307A:p.G103R	0.00166113	0.0016	0.00310921	0.001,D	1.0,D	6.921285,33	5.65
48	6	70856585	rs147151431	G	A	COL19A1	exonic	.	missense SNV	COL19A1:NM_001858:exon26:c.G1805A:p.R602H	0	0.0003	.	0.036,D	0.999,D	4.759051,24.7	5.83
48	8	17570762	rs147933019	C	A	MTUS1	splicing	NM_001001924:exon6:c.2585-1G>T;NM_001001925:exon5:c.2423-1G>T;NM_001001931:exon3:c.326-1G>T;NM_001166393:exon3:c.20-1G>T	.	.	0.00166113	0.0025	0.00136081	.	.	5.276235,25.7	4.93
48	8	6338233	rs541042265	A	G	MCPH1	splicing	NM_024596:exon11:c.1974-2A>G	.	.	0.00332226	0.0017	0.00194326	.	.	3.075544,22.5	4.74
48	X	53575021	rs782460025	C	T	HUWE1	exonic	.	missense SNV	HUWE1:NM_031407:exon68:c.G10249A:p.G3417S	.	0.0001	.	.	.	.	2.02
55	12	63541427	rs140679994	T	G	AVPR1A	splicing	NM_000706:exon2:c.971-2A>C	.	.	0	0.0068	0.00660707	.	.	3.641445,23.2	4.99
55	17	79863032	.	T	C	PCYT2	splicing	NM_001184917:exon13:c.1024-2A>G;NM_001256433:exon11:c.808-2A>G;NM_001256434:exon13:c.847-2A>G;NM_001256435:exon12:c.736-2A>G;NM_001282203:exon12:c.736-2A>G;NM_001282204:exon12:c.874-2A>G;NM_002861:exon12:c.970-2A>G	.	.	.	.	.	.	.	4.370610,24.1	4.83
55	7	149486424	rs373661801	C	T	SSPO	exonic	.	missense SNV	SSPO:NM_198455:exon30:c.C4400T:p.P1467L	.	0.0009	0.00097201	.	.	0.993930,10.63	.
55	17	19246919	rs556859873	G	T	B9D1	exonic	.	missense SNV	B9D1:NM_001243473:exon6:c.C715A:p.P239T	0.00664452	0.0029	0.00174893	.	.	.	2.09
55	22	19165798	rs534355939	T	C	SLC25A1	exonic	.	missense SNV	SLC25A1:NM_001256534:exon1:c.A71G:p.Q24R	0.00664452	0.0006	0.00155642	.	.	.	.
55	19	49929754	rs184852437	C	T	GFY	exonic	.	missense SNV	GFY:NM_001195256:exon1:c.C67T:p.P23S	0.00332226	0.0062	0.00544112	.	.	3.981136,23.6	2.66
55	8	104427563	rs201933283	T	A	DCAF13	exonic	.	missense SNV	DCAF13:NM_015420:exon1:c.T345A:p.S115R	.	0.0013	0.00058298	0.0,D	.	3.171840,22.7	.
55	1	201177415	rs139658488	G	T	IGFN1	exonic	.	missense SNV	IGFN1:NM_001164586:exon12:c.G3394T:p.A1132S	0.00332226	0.0088	0.00622084	0.006,D	.	0.985280,10.58	.
55	3	158366852	rs759781532	G	T	GFM1	exonic	.	missense SNV	GFM1:NM_024996:exon5:c.G595T:p.A199S	.	0.0012	.	0.016,D	0.913,D	5.792030,27.1	5.79
55	3	17208418	rs775989986	G	C	TBC1D5	exonic	.	missense SNV	TBC1D5:NM_014744:exon21:c.C1935G:p.I645M,TBC1D5:NM_001134381:exon23:c.C2001G:p.I667M	.	5.792e-05	.	0.002,D	0.927,D	5.837591,27.2	5.09
55	1	19584406	rs186851379	C	T	MRTO4	exonic	.	missense SNV	MRTO4:NM_016183:exon6:c.C421T:p.P141S	0.00664452	0.0028	0.00194326	0.007,D	0.931,D	5.321419,25.8	5.01
55	4	7435121	rs561400494	C	A	PSAPL1	exonic	.	missense SNV	PSAPL1:NM_001085382:exon1:c.G1486T:p.A496S	0.00166113	0.0012	0.00136028	0.0,D	0.939,D	4.458700,24.2	2.18
55	9	5968714	rs183413824	C	T	KIAA2026	exonic	.	missense SNV	KIAA2026:NM_001017969:exon3:c.G1517A:p.R506Q	0.00664452	0.0031	0.00369219	0.005,D	0.966,D	3.151340,22.6	6.08
55	1	1394548	rs200778422	T	C	ATAD3C	exonic	.	missense SNV	ATAD3C:NM_001039211:exon9:c.T749C:p.I250T	0.00830565	0.0038	0.00933852	0.002,D	0.969,D	3.591930,23.2	2.15
55	11	74876929	rs755602252	C	T	SLCO2B1	exonic	.	missense SNV	SLCO2B1:NM_001145211:exon4:c.C317T:p.A106V,SLCO2B1:NM_007256:exon4:c.C383T:p.A128V	.	.	0.00019433	0.001,D	0.97,D	6.451537,29.9	3.31
55	5	140870324	rs762138055	T	C	PCDHGC5	exonic	.	missense SNV	PCDHGC5:NM_018929:exon1:c.T1517C:p.F506S,PCDHGC5:NM_032407:exon1:c.T1517C:p.F506S	.	5.437e-05	.	0.004,D	0.971,D	4.126765,23.8	5.56
55	19	49639149	.	G	A	PPFIA3	exonic	.	missense SNV	PPFIA3:NM_003660:exon14:c.G1634A:p.R545H	.	8.858e-06	.	0.02,D	0.98,D	7.187065,34	3.87
55	5	139193790	rs772664620	A	T	PSD2	exonic	.	missense SNV	PSD2:NM_032289:exon4:c.A857T:p.D286V	.	0.0002	.	0.017,D	0.986,D	5.923072,27.5	4.98
55	9	138678182	rs561255614	G	A	KCNT1	exonic	.	missense SNV	KCNT1:NM_001272003:exon28:c.G3182A:p.R1061Q,KCNT1:NM_020822:exon29:c.G3317A:p.R1106Q	0.00664452	0.0041	0.00622326	0.0,D	0.987,D	6.289689,29.1	4.75
55	20	34797611	rs759759881	G	A	EPB41L1	exonic	.	missense SNV	EPB41L1:NM_001258331:exon14:c.G1648A:p.V550I,EPB41L1:NM_177996:exon14:c.G1648A:p.V550I,EPB41L1:NM_012156:exon15:c.G1870A:p.V624I,EPB41L1:NM_001258329:exon16:c.G1870A:p.V624I	.	0.0019	0.00058298	0.0,D	0.99,D	3.971748,23.6	4.87
55	17	56557512	rs371929044	G	A	HSF5	exonic	.	missense SNV	HSF5:NM_001080439:exon2:c.C667T:p.R223W	.	8.793e-06	.	0.0,D	0.993,D	6.999229,33	5.62
55	16	85704643	rs2303203	G	A	GSE1	exonic	.	missense SNV	GSE1:NM_001134473:exon14:c.G3146A:p.R1049Q,GSE1:NM_001278184:exon14:c.G3239A:p.R1080Q,GSE1:NM_014615:exon15:c.G3458A:p.R1153Q	0	0.0023	0.0007773	0.008,D	0.994,D	5.769035,27.0	5.08
55	1	150549888	.	G	A	MCL1	exonic	.	missense SNV	MCL1:NM_021960:exon3:c.C1016T:p.A339V,MCL1:NM_001197320:exon4:c.C557T:p.A186V	.	.	.	0.005,D	0.996,D	6.110165,28.3	5.1
55	19	51499377	rs56296296	C	T	KLK8	exonic	.	missense SNV	KLK8:NM_144506:exon4:c.G298A:p.V100I,KLK8:NM_001281431:exon5:c.G358A:p.V120I,KLK8:NM_007196:exon6:c.G721A:p.V241I,KLK8:NM_144505:exon6:c.G856A:p.V286I	.	0.0001	.	0.0,D	0.997,D	2.449188,19.14	3.62
55	8	144663480	rs200657580	A	G	EEF1D	exonic	.	missense SNV	EEF1D:NM_001130056:exon3:c.T136C:p.S46P,EEF1D:NM_001130057:exon4:c.T208C:p.S70P,EEF1D:NM_001195203:exon4:c.T208C:p.S70P,EEF1D:NM_001289950:exon4:c.T208C:p.S70P,EEF1D:NM_001960:exon4:c.T208C:p.S70P,EEF1D:NM_001130055:exon5:c.T208C:p.S70P,EEF1D:NM_001130053:exon6:c.T1306C:p.S436P,EEF1D:NM_032378:exon6:c.T1306C:p.S436P	0.00830565	0.0042	0.00544535	0.002,D	0.997,D	2.977197,22.2	.
55	16	89735855	rs116324574	C	T	SPATA33	exonic	.	missense SNV	SPATA33:NM_001271909:exon2:c.C280T:p.H94Y,SPATA33:NM_001271907:exon3:c.C373T:p.H125Y,SPATA33:NM_001271908:exon3:c.C280T:p.H94Y,SPATA33:NM_153025:exon3:c.C370T:p.H124Y	.	0.0039	0.00136187	.	0.998,D	4.946734,25.0	4.5
55	1	17982440	rs549404306	C	T	ARHGEF10L	exonic	.	missense SNV	ARHGEF10L:NM_001011722:exon22:c.C2431T:p.R811C,ARHGEF10L:NM_018125:exon24:c.C2548T:p.R850C	0	7.792e-05	.	0.0,D	0.998,D	7.379831,34	3.77
55	22	24726329	rs201618130	C	T	SPECC1L	exonic	.	missense SNV	SPECC1L:NM_001145468:exon7:c.C2326T:p.R776C,SPECC1L:NM_001254732:exon7:c.C2326T:p.R776C,SPECC1L:NM_015330:exon8:c.C2326T:p.R776C	0.00332226	0.007	0.0075787	0.0,D	0.999,D	7.877327,35	6.04
55	17	7852467	rs193003277	C	T	CNTROB	exonic	.	missense SNV	CNTROB:NM_001037144:exon18:c.C2644T:p.R882W,CNTROB:NM_053051:exon18:c.C2578T:p.R860W	0.00166113	0.0051	0.00408084	0.0,D	0.999,D	8.376951,35	5.43
55	10	134014347	rs778250223	G	A	DPYSL4	exonic	.	missense SNV	DPYSL4:NM_006426:exon10:c.G970A:p.G324R	.	0.0002	.	0.001,D	0.999,D	6.959563,33	4.26
55	11	10521792	rs3741040	C	T	AMPD3	exonic	.	missense SNV	AMPD3:NM_001172431:exon10:c.C1240T:p.R414C,AMPD3:NM_000480:exon11:c.C1744T:p.R582C,AMPD3:NM_001025389:exon11:c.C1717T:p.R573C,AMPD3:NM_001025390:exon11:c.C1738T:p.R580C,AMPD3:NM_001172430:exon11:c.C1717T:p.R573C	0	0.0043	0.00233191	0.0,D	1.0,D	7.787871,35	4.87
55	1	169847944	.	C	T	SCYL3	exonic	.	missense SNV	SCYL3:NM_020423:exon3:c.G182A:p.R61H,SCYL3:NM_181093:exon3:c.G182A:p.R61H	.	.	.	0.0,D	1.0,D	8.055268,35	5.38
55	8	2040272	rs200054208	G	A	MYOM2	exonic	.	missense SNV	MYOM2:NM_003970:exon16:c.G1927A:p.G643S	0.00166113	5.437e-05	.	0.005,D	1.0,D	6.853439,33	5.72
55	11	4703857	.	G	A	OR51E2	exonic	.	missense SNV	OR51E2:NM_030774:exon2:c.C85T:p.P29S	.	.	.	0.007,D	1.0,D	4.443373,24.2	5
55	16	48180293	rs561243035	G	A	ABCC12	exonic	.	stopgain	ABCC12:NM_033226:exon1:c.C43T:p.R15X	0.00332226	0.0005	0.00019433	.	.	6.008139,27.9	.
55	5	54429252	rs200204975	G	A	CDC20B	exonic	.	stopgain	CDC20B:NM_001145734:exon6:c.C685T:p.R229X,CDC20B:NM_001170402:exon6:c.C685T:p.R229X,CDC20B:NM_152623:exon6:c.C685T:p.R229X	.	0.0029	0.00446949	.	.	12.619751,39	2.21
55	22	38119602	rs118204026	C	T	TRIOBP	exonic	.	stopgain	TRIOBP:NM_001039141:exon7:c.C1039T:p.R347X	.	0.0001	.	.	.	4.665321,24.5	.
84	9	17309113	rs184852991	C	T	CNTLN	exonic	.	missense SNV	CNTLN:NM_017738:exon8:c.C1204T:p.R402W	0	0.0009	0.0002867	0.002,D	0.916,D	7.706599,35	4.71
84	4	83788463	rs757368716	A	G	SEC31A	exonic	.	missense SNV	SEC31A:NM_001191049:exon8:c.T874C:p.Y292H,SEC31A:NM_001077206:exon9:c.T889C:p.Y297H,SEC31A:NM_001077207:exon9:c.T889C:p.Y297H,SEC31A:NM_001077208:exon9:c.T889C:p.Y297H,SEC31A:NM_014933:exon9:c.T889C:p.Y297H,SEC31A:NM_016211:exon9:c.T889C:p.Y297H	.	8.842e-06	.	0.0,D	1.0,D	6.117315,28.3	5.54
84	20	60991918	rs766492830	C	T	RBBP8NL	exonic	.	missense SNV	RBBP8NL:NM_080833:exon5:c.G211A:p.G71S	.	0.0005	0.0001944	0.004,D	0.991,D	7.016811,33	3.5
84	12	39701467	rs774163102	G	T	KIF21A	exonic	.	missense SNV	KIF21A:NM_001173463:exon30:c.C4231A:p.P1411T,KIF21A:NM_001173465:exon30:c.C4183A:p.P1395T,KIF21A:NM_017641:exon33:c.C4303A:p.P1435T,KIF21A:NM_001173464:exon34:c.C4342A:p.P1448T	.	0.0006	0.00097163	0.003,D	0.999,D	4.130285,23.8	4.71
84	16	48164807	rs781073247	C	T	ABCC12	splicing	NM_033226:exon8:c.1129-1G>A	.	.	.	0.0004	0.00097163	.	.	5.005111,25.1	5.34
84	11	9096043	.	T	C	SCUBE2	exonic	.	missense SNV	SCUBE2:NM_001170690:exon4:c.A502G:p.I168V,SCUBE2:NM_020974:exon4:c.A502G:p.I168V	.	.	.	0.02,D	0.997,D	4.355295,24.1	5.08
84	4	1164786	rs113269273	C	G	SPON2	splicing	NM_001128325:exon5:c.636+1G>C;NM_001199021:exon6:c.636+1G>C;NM_012445:exon4:c.636+1G>C	.	.	0.00166113	0.0002	.	.	.	5.016127,25.2	4.68
84	14	21499303	rs528214749	C	G	TPPP2	exonic	.	missense SNV	TPPP2:NM_173846:exon3:c.C306G:p.D102E	0.00166113	0.0002	.	.	.	.	.
84	18	33709990	.	C	A	ELP2	exonic	.	missense SNV	ELP2:NM_001242875:exon1:c.C94A:p.L32M,ELP2:NM_001242876:exon1:c.C94A:p.L32M,ELP2:NM_001242877:exon1:c.C94A:p.L32M,ELP2:NM_001242878:exon1:c.C94A:p.L32M,ELP2:NM_001242879:exon1:c.C94A:p.L32M,ELP2:NM_018255:exon1:c.C94A:p.L32M	.	.	.	0.007,D	0.927,D	4.379936,24.1	.
84	19	44536698	.	G	A	ZNF222	exonic	.	missense SNV	ZNF222:NM_001129996:exon4:c.G991A:p.G331R,ZNF222:NM_013360:exon4:c.G871A:p.G291R	.	.	.	0.0,D	1.0,D	4.706344,24.6	2.72
84	4	1670459	rs369122428	G	C	FAM53A	exonic	.	missense SNV	FAM53A:NM_001013622:exon2:c.C10G:p.L4V,FAM53A:NM_001174070:exon2:c.C10G:p.L4V	0.00166113	0.0006	0.00058298	0.0,D	0.998,D	2.350223,18.50	4.27
84	3	13383282	rs199549516	C	A	NUP210	exonic	.	missense SNV	NUP210:NM_024923:exon23:c.G3194T:p.G1065V	0.00332226	0.0058	0.00369219	0.0,D	0.998,D	5.478257,26.2	5.64
84	11	71259715	rs537886869	T	G	KRTAP5-9	exonic	.	missense SNV	KRTAP5-9:NM_005553:exon1:c.T12G:p.C4W	0.00166113	5.442e-05	.	0.0,D	0.997,D	2.310131,18.23	.
84	11	71932236	rs193165102	G	A	FOLR2	exonic	.	missense SNV	FOLR2:NM_000803:exon4:c.G356A:p.R119H,FOLR2:NM_001113534:exon4:c.G356A:p.R119H,FOLR2:NM_001113535:exon4:c.G356A:p.R119H,FOLR2:NM_001113536:exon4:c.G356A:p.R119H	0.00332226	0.0026	0.00427517	0.003,D	0.96,D	6.373696,29.5	3.34
84	11	46564032	rs144724685	C	T	AMBRA1	exonic	.	missense SNV	AMBRA1:NM_001267782:exon8:c.G1265A:p.R422Q,AMBRA1:NM_001267783:exon8:c.G1265A:p.R422Q,AMBRA1:NM_017749:exon8:c.G1265A:p.R422Q	0.00996678	0.004	0.00563545	0.006,D	0.99,D	6.876999,33	5.85
84	11	2432720	rs548094761	C	T	TRPM5	exonic	.	missense SNV	TRPM5:NM_014555:exon18:c.G2644A:p.V882M	0.00332226	0.0036	0.00427517	0.001,D	0.997,D	6.742963,32	3.89
84	13	19748047	.	C	G	TUBA3C	exonic	.	missense SNV	TUBA3C:NM_006001:exon5:c.G1309C:p.V437L	.	.	.	.	.	2.062737,16.61	.
84	7	100171749	.	G	A	ZASP	exonic	.	missense SNV	ZASP:NM_001289933:exon1:c.C431T:p.P144L	.	.	0.00097163	.	.	.	.
84	6	131941030	rs374797180	C	T	MED23	exonic	.	missense SNV	MED23:NM_001270521:exon8:c.G604A:p.G202R,MED23:NM_001270522:exon8:c.G604A:p.G202R,MED23:NM_004830:exon8:c.G604A:p.G202R,MED23:NM_015979:exon8:c.G604A:p.G202R	.	6.19e-05	.	0.004,D	0.998,D	5.511111,26.3	5.13
84	12	96273421	rs191253798	C	T	CCDC38	splicing	NM_182496:exon12:c.1142+1G>A	.	.	0.00498339	0.0039	0.00388651	.	.	5.694459,26.8	5.99
84	7	99245974	rs28365085	A	G	CYP3A5	exonic	.	missense SNV	CYP3A5:NM_000777:exon13:c.T1463C:p.I488T	0.00498339	0.0059	0.00855033	0.0,D	0.955,D	4.547255,24.3	2.73
84	18	76886315	rs200431802	C	T	ATP9B	exonic	.	missense SNV	ATP9B:NM_198531:exon5:c.C607T:p.R203W	0.00332226	0.0046	0.00874466	0.001,D	0.992,D	7.570174,34	5.42
84	1	183518359	.	A	T	SMG7	exonic	.	missense SNV	SMG7:NM_001174061:exon18:c.A2783T:p.K928M,SMG7:NM_173156:exon18:c.A2759T:p.K920M,SMG7:NM_201568:exon18:c.A2621T:p.K874M,SMG7:NM_201569:exon19:c.A2771T:p.K924M	.	.	.	0.0,D	0.994,D	6.796071,32	5.75
84	3	197597144	rs141761986	C	T	LRCH3	exonic	.	missense SNV	LRCH3:NM_032773:exon18:c.C1987T:p.R663C	0.00830565	0.0071	0.00233191	0.0,D	0.999,D	7.802513,35	5.43
84	1	183516271	rs187422671	C	A	SMG7	exonic	.	missense SNV	SMG7:NM_001174061:exon17:c.C2650A:p.L884M,SMG7:NM_201569:exon18:c.C2638A:p.L880M	0.00332226	0.0055	0.00174893	0.0,D	0.994,D	6.809231,32	5.8
84	2	179518979	rs2099130	A	G	TTN	exonic	.	missense SNV	TTN:NM_001267550:exon193:c.T38336C:p.V12779A	.	0.0049	0.00330354	.	.	.	.
84	1	36056256	rs114404250	G	A	TFAP2E	exonic	.	missense SNV	TFAP2E:NM_178548:exon6:c.G926A:p.R309Q	0.00996678	0.01	0.00952566	0.002,D	0.998,D	7.658593,35	5.65
84	17	73273504	.	T	A	SLC25A19	exonic	.	missense SNV	SLC25A19:NM_001126122:exon6:c.A704T:p.Y235F,SLC25A19:NM_001126121:exon7:c.A704T:p.Y235F,SLC25A19:NM_021734:exon7:c.A704T:p.Y235F	.	.	.	0.025,D	0.994,D	5.969120,27.7	5.35
84	4	1657387	rs368575496	G	A	FAM53A	exonic	.	missense SNV	FAM53A:NM_001013622:exon4:c.C200T:p.P67L,FAM53A:NM_001174070:exon4:c.C200T:p.P67L	0.00166113	0.0005	0.00058298	0.006,D	0.943,D	3.147289,22.6	3.19
84	6	160999594	rs189100806	C	T	LPA	exonic	.	missense SNV	LPA:NM_005577:exon28:c.G4432A:p.V1478M	0.00664452	0.0033	0.00310921	0.011,D	0.984,D	3.405359,23.0	.
84	15	41813086	rs754882833	C	T	RPAP1	exonic	.	missense SNV	RPAP1:NM_015540:exon22:c.G3298A:p.D1100N	.	0.001	0.00194326	0.0,D	0.999,D	7.445480,34	5.22
84	19	50965234	rs199837060	C	T	MYBPC2	exonic	.	missense SNV	MYBPC2:NM_004533:exon26:c.C3169T:p.R1057C	0.00664452	0.0102	0.00796735	0.003,D	0.998,D	5.846258,27.3	3.74
84	5	56778420	.	G	A	ACTBL2	exonic	.	missense SNV	ACTBL2:NM_001017992:exon1:c.C115T:p.P39S	.	.	.	.	0.993,D	3.721524,23.3	5.16
84	7	155537880	rs140507569	G	A	RBM33	exonic	.	missense SNV	RBM33:NM_053043:exon14:c.G2563A:p.G855S	0.00166113	0.0007	0.00038865	0.0,D	0.999,D	2.084860,16.76	5.95
84	7	128483877	rs372741923	G	C	FLNC	exonic	.	missense SNV	FLNC:NM_001127487:exon19:c.G2839C:p.G947R,FLNC:NM_001458:exon19:c.G2839C:p.G947R	.	0.0024	0.00174893	0.0,D	1.0,D	4.934524,25.0	5.32
84	4	134073958	.	C	T	PCDH10	exonic	.	missense SNV	PCDH10:NM_020815:exon1:c.C2663T:p.S888L	.	.	.	.	.	1.600946,13.86	5.13
84	6	29365033	rs371147818	C	A	OR12D2	exonic	.	missense SNV	OR12D2:NM_013936:exon1:c.C557A:p.A186D	0.00166113	0.0016	0.00136028	0.001,D	0.986,D	4.960508,25.0	3.07
84	12	7463150	rs770864463	C	T	ACSM4	exonic	.	missense SNV	ACSM4:NM_001080454:exon3:c.C428T:p.P143L	0	5.745e-05	0.00112867	0.001,D	0.998,D	6.548838,31	3.48
84	2	33749541	.	G	T	RASGRP3	exonic	.	missense SNV	RASGRP3:NM_015376:exon8:c.G733T:p.V245L,RASGRP3:NM_001139488:exon9:c.G733T:p.V245L,RASGRP3:NM_170672:exon10:c.G733T:p.V245L	.	.	.	0.008,D	0.951,D	6.473372,30	5.34
84	4	144548769	.	A	C	FREM3	exonic	.	missense SNV	FREM3:NM_001168235:exon3:c.T5420G:p.I1807S	.	.	.	0.001,D	.	4.495954,24.3	2.08
84	8	59514695	rs745718857	A	T	NSMAF	exonic	.	missense SNV	NSMAF:NM_001144772:exon14:c.T1140A:p.D380E,NSMAF:NM_003580:exon14:c.T1047A:p.D349E	.	0.0008	0.00116686	0.003,D	0.998,D	5.273258,25.7	2.2
84	17	38031557	rs755064035	C	A	ZPBP2	exonic	.	stopgain	ZPBP2:NM_198844:exon6:c.C693A:p.Y231X,ZPBP2:NM_199321:exon7:c.C759A:p.Y253X	.	0.0001	0.00058298	.	.	8.429516,35	.
84	13	78472452	.	C	T	EDNRB	exonic	.	stopgain	EDNRB:NM_001122659:exon7:c.G1212A:p.W404X,EDNRB:NM_000115:exon8:c.G1212A:p.W404X,EDNRB:NM_001201397:exon8:c.G1482A:p.W494X	.	.	.	.	.	15.566108,51	5.9
84	9	13206065	.	G	A	MPDZ	exonic	.	stopgain	MPDZ:NM_001261406:exon11:c.C1324T:p.Q442X,MPDZ:NM_001261407:exon11:c.C1324T:p.Q442X,MPDZ:NM_003829:exon11:c.C1324T:p.Q442X	.	.	.	.	.	12.325900,39	6.17
84	11	56044040	rs930962009	T	C	OR5T1	exonic	.	missense SNV	OR5T1:NM_001004745:exon1:c.T926C:p.V309A	.	.	.	0.0,D	0.927,D	5.502055,26.2	3.63
84	10	90568076	.	G	A	LIPM	exonic	.	missense SNV	LIPM:NM_001128215:exon2:c.G169A:p.G57S	.	9.176e-05	.	0.002,D	0.977,D	6.042646,28.0	3.74
84	3	20164252	rs553434368	G	T	KAT2B	exonic	.	missense SNV	KAT2B:NM_003884:exon9:c.G1369T:p.V457F	0	0.0068	0.00719005	0.004,D	0.923,D	6.916525,33	6.16
84	5	94861177	.	G	C	TTC37	exonic	.	missense SNV	TTC37:NM_014639:exon15:c.C1250G:p.P417R	.	8.814e-06	.	0.004,D	0.973,D	4.458648,24.2	5.68
84	19	1622320	rs767267333	T	C	TCF3	exonic	.	missense SNV	TCF3:NM_001136139:exon8:c.A644G:p.Y215C,TCF3:NM_003200:exon9:c.A644G:p.Y215C	.	0.0001	0.00019478	0.001,D	0.999,D	3.564480,23.1	3.26
84	1	151143031	rs753540603	G	A	TMOD4	exonic	.	missense SNV	TMOD4:NM_013353:exon9:c.C979T:p.R327W	.	0.0001	.	0.001,D	0.999,D	7.021840,33	4.97
84	8	24771326	rs182011677	C	G	NEFM	exonic	.	missense SNV	NEFM:NM_005382:exon1:c.C20G:p.S7W	0.00498339	0.0041	0.00310921	0.001,D	0.937,D	4.906672,24.9	3.08
84	X	109697320	rs749133788	C	T	RGAG1	exonic	.	missense SNV	RGAG1:NM_020769:exon3:c.C3475T:p.R1159W	.	7.292e-05	.	0.0,D	1.0,D	5.205625,25.5	4.26
84	15	45814363	rs148549828	C	T	SLC30A4	exonic	.	missense SNV	SLC30A4:NM_013309:exon2:c.G190A:p.G64R	0.00166113	0.0024	0.00174893	0.013,D	0.999,D	5.481366,26.2	4.08
84	19	44056292	rs753864985	A	T	XRCC1	exonic	.	missense SNV	XRCC1:NM_006297:exon9:c.T959A:p.L320H	.	0.0001	0.00019433	0.0,D	1.0,D	6.352678,29.4	4.93
84	3	47618935	.	G	A	CSPG5	exonic	.	missense SNV	CSPG5:NM_001206942:exon2:c.C167T:p.P56L,CSPG5:NM_001206943:exon2:c.C581T:p.P194L,CSPG5:NM_001206944:exon2:c.C581T:p.P194L,CSPG5:NM_001206945:exon2:c.C167T:p.P56L,CSPG5:NM_006574:exon2:c.C581T:p.P194L	.	.	.	0.0,D	0.977,D	4.175408,23.8	3.38
84	14	65253580	rs143827332	G	A	SPTB	exonic	.	missense SNV	SPTB:NM_000347:exon15:c.C3103T:p.R1035W,SPTB:NM_001024858:exon15:c.C3103T:p.R1035W	0.00996678	0.0059	0.008356	0.001,D	0.998,D	2.550737,19.79	.
84	19	58199483	rs142778729	C	A	ZNF551	exonic	.	missense SNV	ZNF551:NM_001270938:exon3:c.C1756A:p.P586T,ZNF551:NM_138347:exon3:c.C1840A:p.P614T	0.00498339	0.0036	0.00174893	0.001,D	0.94,D	4.467640,24.2	.
84	11	107328524	rs372255196	C	T	CWF19L2	exonic	.	missense SNV	CWF19L2:NM_152434:exon1:c.G19A:p.A7T	0.00664452	0.0046	0.00310921	0.0,D	0.994,D	7.067306,33	5.11
84	2	18758132	rs145698850	C	T	NT5C1B-RDH14,NT5C1B	exonic	.	missense SNV	NT5C1B-RDH14:NM_001199103:exon7:c.G1057A:p.G353R,NT5C1B:NM_033253:exon7:c.G1051A:p.G351R,NT5C1B:NM_001002006:exon8:c.G1231A:p.G411R,NT5C1B:NM_001199086:exon8:c.G1180A:p.G394R,NT5C1B:NM_001199087:exon8:c.G1282A:p.G428R,NT5C1B:NM_001199088:exon8:c.G1237A:p.G413R,NT5C1B-RDH14:NM_001199104:exon8:c.G1231A:p.G411R	.	0.0081	0.00524679	0.028,D	1.0,D	5.515770,26.3	5.89
84	9	119109482	.	T	G	PAPPA	exonic	.	missense SNV	PAPPA:NM_002581:exon15:c.T3958G:p.L1320V	.	.	.	0.004,D	0.998,D	3.464076,23.0	.
84	16	3487077	.	C	T	ZNF597	exonic	.	missense SNV	ZNF597:NM_152457:exon4:c.G622A:p.G208S	.	.	.	0.0,D	1.0,D	6.513035,31	4.91
84	8	22582427	rs560258480	C	T	PEBP4	exonic	.	missense SNV	PEBP4:NM_144962:exon6:c.G446A:p.R149H	0.00996678	0.0003	0.00038865	0.0,D	0.965,D	6.747392,32	4.79
84	4	100356378	rs191030781	C	A	ADH7	exonic	.	stopgain	ADH7:NM_000673:exon1:c.G49T:p.G17X	0.00498339	0.0032	0.00349786	.	.	2.730415,21.0	2.75
84	15	49034285	rs755835212	C	T	CEP152	exonic	.	missense SNV	CEP152:NM_014985:exon24:c.G3680A:p.R1227H,CEP152:NM_001194998:exon25:c.G3848A:p.R1283H	.	6.536e-05	.	0.022,D	0.982,D	6.897582,33	6.03
84	7	116339770	rs45483396	T	G	MET	exonic	.	missense SNV	MET:NM_000245:exon2:c.T632G:p.L211W,MET:NM_001127500:exon2:c.T632G:p.L211W	0.00166113	0.0032	0.00330354	0.019,D	0.997,D	2.549967,19.79	6.17
84	8	30585143	rs778720785	G	C	GSR	exonic	.	missense SNV	GSR:NM_000637:exon1:c.C210G:p.I70M,GSR:NM_001195102:exon1:c.C210G:p.I70M,GSR:NM_001195103:exon1:c.C210G:p.I70M,GSR:NM_001195104:exon1:c.C210G:p.I70M	.	0.0015	0.00136081	0.002,D	0.997,D	6.276686,29.0	3.29
84	19	50156876	.	G	T	SCAF1	exonic	.	missense SNV	SCAF1:NM_021228:exon7:c.G3230T:p.R1077L	.	.	.	0.003,D	0.992,D	4.880676,24.9	5.2
84	4	151153865	rs138420599	C	T	DCLK2	exonic	.	missense SNV	DCLK2:NM_001040260:exon10:c.C1451T:p.S484L,DCLK2:NM_001040261:exon11:c.C1502T:p.S501L	.	0.0008	0.00019433	0.04,D	0.99,D	4.931514,25.0	6.02
84	19	6743511	rs144976733	C	T	TRIP10	exonic	.	missense SNV	TRIP10:NM_001288962:exon6:c.C415T:p.R139C,TRIP10:NM_001288963:exon6:c.C415T:p.R139C,TRIP10:NM_004240:exon6:c.C415T:p.R139C	.	0.0001	.	0.0,D	0.979,D	7.451685,34	3.83
84	12	124829425	rs776647943	C	T	NCOR2	exonic	.	missense SNV	NCOR2:NM_001077261:exon33:c.G4402A:p.G1468S,NCOR2:NM_001206654:exon33:c.G4402A:p.G1468S,NCOR2:NM_006312:exon34:c.G4432A:p.G1478S	.	9.014e-05	.	0.025,D	0.999,D	6.304282,29.1	4.51
84	18	22057284	.	G	T	HRH4	exonic	.	missense SNV	HRH4:NM_001143828:exon2:c.G667T:p.V223F,HRH4:NM_021624:exon3:c.G931T:p.V311F	.	.	.	0.003,D	0.971,D	3.822254,23.4	4
84	1	46726267	rs371935755	G	A	RAD54L	exonic	.	missense SNV	RAD54L:NM_003579:exon6:c.G461A:p.R154Q,RAD54L:NM_001142548:exon7:c.G461A:p.R154Q	.	0.0003	0.00038865	0.006,D	0.987,D	7.504930,34	5.75
84	17	3101498	rs189449756	C	G	OR1A2	exonic	.	missense SNV	OR1A2:NM_012352:exon1:c.C686G:p.S229C	0.00498339	0.0051	0.00310921	0.0,D	1.0,D	1.947430,15.88	4
84	15	42364061	rs201939272	G	T	PLA2G4D	exonic	.	missense SNV	PLA2G4D:NM_178034:exon15:c.C1484A:p.A495D	0.00332226	0.0026	0.00291489	0.001,D	0.954,D	5.287834,25.7	2.69
84	17	39681190	rs564941164	C	A	KRT19	exonic	.	missense SNV	KRT19:NM_002276:exon3:c.G565T:p.V189L	0.00166113	0.0017	0.00019433	0.006,D	0.999,D	3.516949,23.1	4.42
84	7	149484652	rs777597671	C	T	SSPO	exonic	.	missense SNV	SSPO:NM_198455:exon24:c.C3575T:p.T1192M	.	0.0012	0.00233191	.	.	.	3.48
84	6	33385863	.	C	G	CUTA	splicing	NM_001014433:exon1:c.99+1G>C	.	.	.	.	.	.	.	5.366929,25.9	5.38
84	17	26209593	rs914681892	A	G	LYRM9	splicing	NM_001076680:exon2:c.126+2T>C	.	.	.	.	.	.	.	3.478287,23.1	5.04
84	14	51378873	rs113993982	C	T	PYGL	splicing	NM_001163940:exon13:c.1666+1G>A;NM_002863:exon14:c.1768+1G>A	.	.	.	7.035e-05	.	.	.	5.903075,27.5	5.61
84	21	19744643	rs543871957	T	C	TMPRSS15	splicing	NM_002772:exon6:c.533-2A>G	.	.	0.00166113	0.0004	0.0007773	.	.	2.959572,22.1	3.93
84	12	75741503	rs571904981	G	A	GLIPR1L1	splicing	NM_152779:exon3:c.521+1G>A	.	.	0	0.0024	0.00272056	.	.	4.894790,24.9	5.13
85	19	15131378	rs562182355	C	T	CCDC105	exonic	.	missense SNV	CCDC105:NM_173482:exon3:c.C781T:p.R261C	0	0.0009	0.00019433	0.001,D	0.973,D	7.141470,34	2.95
85	5	140579995	rs782507853	T	G	PCDHB11	exonic	.	missense SNV	PCDHB11:NM_018931:exon1:c.T648G:p.D216E	.	0.0003	0.00019433	0.0,D	1.0,D	4.233906,23.9	.
85	6	56341128	.	G	A	DST	exonic	.	missense SNV	DST:NM_015548:exon73:c.C13814T:p.A4605V,DST:NM_183380:exon83:c.C14792T:p.A4931V,DST:NM_001144770:exon84:c.C14912T:p.A4971V,DST:NM_001144769:exon86:c.C15326T:p.A5109V	.	.	0.00038865	0.009,D	0.976,D	7.437921,34	5.74
85	3	130380763	rs533178276	A	G	COL6A6	exonic	.	missense SNV	COL6A6:NM_001102608:exon34:c.A6113G:p.Y2038C	0.00664452	0.0012	0.00058298	0.001,D	0.999,D	5.057910,25.2	6.04
85	5	140750923	rs748519288	C	T	PCDHGB3	exonic	.	missense SNV	PCDHGB3:NM_018924:exon1:c.C962T:p.A321V,PCDHGB3:NM_032097:exon1:c.C962T:p.A321V	.	0.0014	0.0007773	.	.	5.014412,25.2	4.98
85	7	149494380	rs376898523	C	T	SSPO	exonic	.	missense SNV	SSPO:NM_198455:exon46:c.C6851T:p.T2284I	0.00332226	0.002	0.00174893	.	.	.	.
85	12	6167138	rs377501452	G	A	VWF	exonic	.	missense SNV	VWF:NM_000552:exon14:c.C1606T:p.L536F	0	0.001	0.00213758	0.016,D	0.971,D	5.288625,25.7	4.03
85	1	201177761	rs186611216	G	C	IGFN1	exonic	.	missense SNV	IGFN1:NM_001164586:exon12:c.G3740C:p.G1247A	0.00664452	0.0056	0.00330354	0.018,D	.	1.349862,12.53	.
85	20	44996037	rs746916401	C	A	ELMO2	exonic	.	stopgain	ELMO2:NM_182764:exon21:c.G2125T:p.E709X,ELMO2:NM_133171:exon22:c.G2125T:p.E709X	.	0.0002	.	.	.	13.422129,42	5.08
85	7	100281477	.	G	A	GIGYF1	exonic	.	missense SNV	GIGYF1:NM_022574:exon16:c.C1933T:p.L645F	.	0.0005	.	0.011,D	0.93,D	3.444427,23.0	4.16
85	20	44996036	rs780047843	T	A	ELMO2	exonic	.	missense SNV	ELMO2:NM_182764:exon21:c.A2126T:p.E709V,ELMO2:NM_133171:exon22:c.A2126T:p.E709V	.	0.0002	.	0.008,D	0.967,D	4.544412,24.3	5.08
85	3	105400651	rs924540078	T	C	CBLB	exonic	.	missense SNV	CBLB:NM_170662:exon15:c.A2213G:p.N738S	.	5.445e-05	.	0.0,D	0.969,D	3.034420,22.3	4.8
85	3	154021160	rs754091943	G	A	DHX36	exonic	.	missense SNV	DHX36:NM_001114397:exon9:c.C1175T:p.P392L,DHX36:NM_020865:exon9:c.C1175T:p.P392L	.	6.072e-05	.	0.001,D	0.995,D	7.274044,34	5.53
94	15	79220054	rs148219875	C	T	CTSH	splicing	NM_004390:exon9:c.699+1G>A	.	.	0.00332226	0.0028	0.00213758	.	.	4.272955,24.0	4.94
94	5	74916147	.	G	T	ANKDD1B	exonic	.	missense SNV	ANKDD1B:NM_001276713:exon3:c.G305T:p.R102L	0.00996678	0.0027	0.00174893	.	.	4.528702,24.3	2.59
94	19	39401436	rs371603378	C	T	CCER2	exonic	.	missense SNV	CCER2:NM_001243212:exon4:c.G478A:p.E160K	0.00996678	0.01	0.00680404	.	.	1.571833,13.70	4.11
94	19	39401722	rs375222589	C	G	CCER2	exonic	.	missense SNV	CCER2:NM_001243212:exon4:c.G192C:p.E64D	0.00996678	0.0095	0.00699844	.	.	2.782718,21.3	2.82
94	19	39401219	rs369436329	T	G	CCER2	exonic	.	missense SNV	CCER2:NM_001243212:exon4:c.A695C:p.E232A	0.00996678	0.0107	0.0068014	.	.	.	2.78
94	9	139841101	rs200109501	A	G	C8G	splicing	NM_000606:exon6:c.557-2A>G	.	.	0.00332226	0.0014	0.00136028	.	.	4.209378,23.9	3.45
94	3	133667545	rs767233599	C	T	SLCO2A1	splicing	NM_005630:exon8:c.941-1G>A	.	.	.	0.0001	.	.	.	4.625028,24.5	5.1
94	17	9631771	rs964258106	C	T	USP43	exonic	.	stopgain	USP43:NM_001267576:exon15:c.C2821T:p.R941X,USP43:NM_153210:exon15:c.C2836T:p.R946X	.	0.0001	.	.	.	9.712316,36	.
94	7	100463005	.	T	G	SLC12A9	exonic	.	stoploss	SLC12A9:NM_001267814:exon12:c.T1615G:p.X539G	.	9.513e-05	.	.	.	.	2.91
94	1	48260425	.	T	G	TRABD2B	exonic	.	missense SNV	TRABD2B:NM_001194986:exon4:c.A821C:p.N274T	.	1.992e-05	.	.	.	2.794111,21.3	3.71
94	12	100676924	rs769583420	A	G	SCYL2	exonic	.	missense SNV	SCYL2:NM_017988:exon2:c.A176G:p.Q59R	.	0.0003	0.00058298	0.02,D	0.913,D	5.103235,25.3	5.04
94	19	46185179	rs13306395	G	C	GIPR	exonic	.	missense SNV	GIPR:NM_000164:exon14:c.G1387C:p.E463Q	0.00830565	0.0051	0.00544112	0.03,D	0.917,D	3.579109,23.2	5.07
94	1	3700588	.	T	G	LRRC47	exonic	.	missense SNV	LRRC47:NM_020710:exon4:c.A1282C:p.K428Q	.	.	.	0.005,D	0.918,D	6.128166,28.4	4.94
94	3	183994285	rs201916543	G	A	ECE2	exonic	.	missense SNV	ECE2:NM_001100120:exon2:c.G56A:p.R19Q,ECE2:NM_001100121:exon2:c.G56A:p.R19Q	0.00166113	0.0023	0.00328638	0.004,D	0.935,D	2.616957,20.3	3.76
94	11	119547878	rs758246210	C	T	PVRL1	exonic	.	missense SNV	PVRL1:NM_002855:exon4:c.G785A:p.R262Q,PVRL1:NM_203285:exon4:c.G785A:p.R262Q,PVRL1:NM_203286:exon4:c.G785A:p.R262Q	.	0.0001	.	0.004,D	0.938,D	6.769642,32	4.76
94	10	1066775	.	C	G	IDI2	exonic	.	missense SNV	IDI2:NM_033261:exon4:c.G298C:p.D100H	.	5.438e-05	0.00019433	0.014,D	0.959,D	3.000933,22.2	.
94	11	111941836	rs200139432	C	G	PIH1D2	exonic	.	missense SNV	PIH1D2:NM_001082619:exon4:c.G473C:p.S158T,PIH1D2:NM_138789:exon4:c.G473C:p.S158T	0.00166113	0.0009	0.00174893	0.014,D	0.96,D	5.142632,25.4	3.8
94	15	42003374	rs372252914	C	T	MGA	exonic	.	missense SNV	MGA:NM_001080541:exon8:c.C2911T:p.R971W,MGA:NM_001164273:exon8:c.C2911T:p.R971W	.	0.0002	.	0.0,D	0.964,D	6.877481,33	3.74
94	14	105959024	rs372232345	C	T	C14orf80	exonic	.	missense SNV	C14orf80:NM_001134875:exon4:c.C538T:p.R180C,C14orf80:NM_001134876:exon4:c.C538T:p.R180C,C14orf80:NM_001134877:exon5:c.C415T:p.R139C,C14orf80:NM_001198983:exon5:c.C421T:p.R141C	0.00166113	0.0006	0.00055494	0.0,D	0.966,D	5.820018,27.2	2.62
94	2	47630344	rs56170584	C	A	MSH2	exonic	.	missense SNV	MSH2:NM_000251:exon1:c.C14A:p.P5Q	0	0.0004	0.0007773	0.001,D	0.968,D	7.307210,34	5.48
94	3	182871531	.	C	G	LAMP3	exonic	.	missense SNV	LAMP3:NM_014398:exon2:c.G698C:p.G233A	.	.	.	0.025,D	0.968,D	4.595846,24.4	5.8
94	13	98829010	.	C	T	RNF113B	exonic	.	missense SNV	RNF113B:NM_178861:exon1:c.G481A:p.D161N	.	8.822e-06	.	0.001,D	0.971,D	4.848897,24.8	.
94	3	71803856	.	T	A	GPR27	exonic	.	missense SNV	GPR27:NM_018971:exon1:c.T656A:p.L219Q	.	.	.	0.015,D	0.972,D	5.026512,25.2	3.25
94	X	46943997	rs781886297	C	G	RGN	exonic	.	missense SNV	RGN:NM_004683:exon3:c.C344G:p.A115G,RGN:NM_001282848:exon4:c.C185G:p.A62G,RGN:NM_001282849:exon4:c.C344G:p.A115G,RGN:NM_152869:exon4:c.C344G:p.A115G	0.00217391	0.001	0.00155461	0.0,D	0.974,D	6.321149,29.2	5.58
94	14	21555485	rs147559585	G	A	ARHGEF40	exonic	.	missense SNV	ARHGEF40:NM_001278529:exon21:c.G2108A:p.R703H,ARHGEF40:NM_018071:exon21:c.G4250A:p.R1417H	.	0.0002	0.00019433	0.002,D	0.975,D	5.342400,25.9	5.32
94	9	117848860	rs573699675	G	A	TNC	exonic	.	missense SNV	TNC:NM_002160:exon3:c.C1150T:p.R384C	0.00166113	5.438e-05	.	0.0,D	0.977,D	4.716071,24.6	5.44
94	11	62749369	rs760972754	G	A	SLC22A6	exonic	.	missense SNV	SLC22A6:NM_004790:exon4:c.C742T:p.R248C,SLC22A6:NM_153276:exon4:c.C742T:p.R248C,SLC22A6:NM_153277:exon4:c.C742T:p.R248C,SLC22A6:NM_153278:exon4:c.C742T:p.R248C	.	0.0001	0.00019433	0.02,D	0.977,D	6.820946,32	4.3
94	2	53921131	rs755592241	T	C	ASB3,GPR75-ASB3	exonic	.	missense SNV	ASB3:NM_001201965:exon8:c.A1040G:p.D347G,ASB3:NM_145863:exon8:c.A1040G:p.D347G,GPR75-ASB3:NM_001164165:exon9:c.A1373G:p.D458G,ASB3:NM_016115:exon9:c.A1259G:p.D420G	.	0.0019	0.00136081	0.003,D	0.983,D	5.950333,27.6	5.12
94	7	80290477	rs201765331	C	T	CD36	exonic	.	missense SNV	CD36:NM_001127444:exon3:c.C380T:p.S127L,CD36:NM_001289908:exon3:c.C380T:p.S127L,CD36:NM_001289911:exon3:c.C152T:p.S51L,CD36:NM_001127443:exon4:c.C380T:p.S127L,CD36:NM_001289909:exon4:c.C380T:p.S127L,CD36:NM_000072:exon5:c.C380T:p.S127L,CD36:NM_001001547:exon5:c.C380T:p.S127L,CD36:NM_001001548:exon5:c.C380T:p.S127L	0.00498339	0.0008	0.00058298	0.0,D	0.984,D	5.600126,26.5	5.36
94	8	39645748	rs543250139	G	A	ADAM2	exonic	.	missense SNV	ADAM2:NM_001278113:exon8:c.C608T:p.T203I,ADAM2:NM_001278114:exon9:c.C665T:p.T222I,ADAM2:NM_001464:exon9:c.C665T:p.T222I	0.00166113	0.001	0.00068713	0.001,D	0.985,D	3.500052,23.1	3.81
94	4	517629	rs779754906	C	T	PIGG	exonic	.	missense SNV	PIGG:NM_001289052:exon7:c.C1597T:p.R533W,PIGG:NM_001127178:exon9:c.C1996T:p.R666W,PIGG:NM_001289051:exon9:c.C1729T:p.R577W,PIGG:NM_017733:exon9:c.C1972T:p.R658W	.	7.462e-05	.	0.0,D	0.99,D	8.224721,35	4.66
94	8	145735769	.	C	T	MFSD3	exonic	.	missense SNV	MFSD3:NM_138431:exon2:c.C709T:p.P237S	.	.	.	0.0,D	0.99,D	5.916455,27.5	4.44
94	11	56237760	.	A	G	OR5M3	exonic	.	missense SNV	OR5M3:NM_001004742:exon1:c.T214C:p.S72P	.	0.0001	0.0001944	0.001,D	0.99,D	4.722960,24.6	3.93
94	15	78927785	rs745390394	C	A	CHRNB4	exonic	.	missense SNV	CHRNB4:NM_000750:exon2:c.G200T:p.S67I,CHRNB4:NM_001256567:exon2:c.G200T:p.S67I	.	0.0006	.	0.0,D	0.991,D	6.342832,29.3	3.98
94	11	65734800	rs772193726	C	T	SART1	exonic	.	missense SNV	SART1:NM_005146:exon10:c.C1259T:p.A420V	.	3.518e-05	.	0.029,D	0.992,D	2.620495,20.3	5.26
94	17	73569165	rs748459461	G	A	LLGL2	exonic	.	missense SNV	LLGL2:NM_001031803:exon20:c.G2531A:p.R844Q,LLGL2:NM_004524:exon20:c.G2531A:p.R844Q	.	0.0005	0.00019433	0.002,D	0.994,D	6.266116,29.0	4.63
94	8	17827193	rs143680240	A	G	PCM1	exonic	.	missense SNV	PCM1:NM_006197:exon22:c.A3520G:p.T1174A	0.00498339	0.004	0.00174893	0.031,D	0.994,D	2.765025,21.2	5.1
94	7	80285935	rs556181210	T	A	CD36	exonic	.	missense SNV	CD36:NM_001127444:exon2:c.T200A:p.I67N,CD36:NM_001289908:exon2:c.T200A:p.I67N,CD36:NM_001127443:exon3:c.T200A:p.I67N,CD36:NM_001289909:exon3:c.T200A:p.I67N,CD36:NM_000072:exon4:c.T200A:p.I67N,CD36:NM_001001547:exon4:c.T200A:p.I67N,CD36:NM_001001548:exon4:c.T200A:p.I67N	0.00166113	0.0004	0.00038865	0.001,D	0.995,D	6.880129,33	5.53
94	5	141029077	rs200109868	C	T	FCHSD1	exonic	.	missense SNV	FCHSD1:NM_033449:exon5:c.G260A:p.R87H	0	0.0014	0.00174893	0.003,D	0.996,D	6.949058,33	5.19
94	1	15386718	.	G	A	KAZN	exonic	.	missense SNV	KAZN:NM_001017999:exon6:c.G685A:p.A229T,KAZN:NM_001018000:exon6:c.G949A:p.A317T,KAZN:NM_001018001:exon6:c.G685A:p.A229T,KAZN:NM_015209:exon6:c.G967A:p.A323T,KAZN:NM_201628:exon6:c.G967A:p.A323T	.	6.161e-05	.	0.007,D	0.996,D	5.849110,27.3	5.37
94	22	24573633	rs369932933	C	T	CABIN1	exonic	.	missense SNV	CABIN1:NM_001201429:exon35:c.C6217T:p.R2073W,CABIN1:NM_001199281:exon36:c.C6367T:p.R2123W,CABIN1:NM_012295:exon36:c.C6367T:p.R2123W	.	6.186e-05	.	0.0,D	0.997,D	4.671832,24.5	.
94	15	95013582	.	C	G	MCTP2	exonic	.	missense SNV	MCTP2:NM_001159643:exon18:c.C2216G:p.P739R,MCTP2:NM_018349:exon20:c.C2381G:p.P794R	.	.	.	0.001,D	0.998,D	6.456181,29.9	5.32
94	4	17586653	.	C	A	LAP3	exonic	.	missense SNV	LAP3:NM_015907:exon6:c.C598A:p.R200S	.	.	.	0.002,D	0.998,D	7.518381,34	5.2
94	2	106690414	rs200768761	G	A	C2orf40	exonic	.	missense SNV	C2orf40:NM_032411:exon3:c.G200A:p.R67H	0	0.0017	0.00330354	0.003,D	0.998,D	6.934784,33	5.62
94	8	27634402	rs143539004	C	T	ESCO2	exonic	.	missense SNV	ESCO2:NM_001017420:exon3:c.C577T:p.R193W	.	0.0012	0.00272056	0.007,D	0.998,D	6.425529,29.7	4.13
94	7	44113399	rs201819440	C	T	POLM	exonic	.	missense SNV	POLM:NM_001284330:exon7:c.G1057A:p.G353S,POLM:NM_001284331:exon8:c.G1186A:p.G396S,POLM:NM_013284:exon9:c.G1297A:p.G433S	0.00664452	0.0052	0.00719005	0.0,D	0.999,D	7.521546,34	4.85
94	3	170800100	.	G	A	TNIK	exonic	.	missense SNV	TNIK:NM_001161566:exon24:c.C2977T:p.R993W,TNIK:NM_001161562:exon25:c.C3142T:p.R1048W,TNIK:NM_001161564:exon25:c.C3064T:p.R1022W,TNIK:NM_001161565:exon25:c.C3001T:p.R1001W,TNIK:NM_001161560:exon26:c.C3229T:p.R1077W,TNIK:NM_001161561:exon26:c.C3166T:p.R1056W,TNIK:NM_001161563:exon26:c.C3088T:p.R1030W,TNIK:NM_015028:exon27:c.C3253T:p.R1085W	.	8.865e-06	0.00038865	0.0,D	0.999,D	7.407392,34	2.69
94	9	130507310	rs948789968	G	A	SH2D3C	exonic	.	missense SNV	SH2D3C:NM_001142533:exon5:c.C859T:p.R287C,SH2D3C:NM_001142534:exon5:c.C853T:p.R285C,SH2D3C:NM_001142531:exon6:c.C271T:p.R91C,SH2D3C:NM_001142532:exon6:c.C271T:p.R91C,SH2D3C:NM_005489:exon6:c.C862T:p.R288C,SH2D3C:NM_001252334:exon7:c.C1129T:p.R377C,SH2D3C:NM_170600:exon7:c.C1333T:p.R445C	.	6.374e-05	0.0007773	0.005,D	0.999,D	6.484852,30	5.1
94	10	100144779	rs538505970	G	A	PYROXD2	exonic	.	missense SNV	PYROXD2:NM_032709:exon15:c.C1600T:p.R534C	0.00166113	0.0032	0.00252623	0.0,D	1.0,D	7.951877,35	5.16
94	6	38899741	rs909094330	T	G	DNAH8	exonic	.	missense SNV	DNAH8:NM_001206927:exon76:c.T11429G:p.L3810R	.	0.0007	.	0.0,D	1.0,D	6.577259,31	5.76
94	16	1877534	rs200823071	G	T	FAHD1	exonic	.	missense SNV	FAHD1:NM_001018104:exon1:c.G304T:p.D102Y,FAHD1:NM_001142398:exon1:c.G304T:p.D102Y,FAHD1:NM_031208:exon1:c.G304T:p.D102Y	0	0.0043	0.0007773	0.0,D	1.0,D	6.171011,28.5	4.53
94	2	73961677	.	A	T	TPRKB	exonic	.	missense SNV	TPRKB:NM_016058:exon2:c.T20A:p.L7Q	.	5.471e-05	.	0.0,D	1.0,D	4.728989,24.6	4.2
94	19	40889968	rs767356290	G	A	HIPK4	exonic	.	missense SNV	HIPK4:NM_144685:exon2:c.C544T:p.R182W	.	5.438e-05	.	0.0,D	1.0,D	6.747389,32	3.55
94	6	31940479	.	T	C	STK19	exonic	.	missense SNV	STK19:NM_004197:exon3:c.T512C:p.L171P,STK19:NM_032454:exon3:c.T512C:p.L171P	.	.	.	0.0,D	1.0,D	6.480510,30	4.51
94	12	66597607	rs34443407	G	A	IRAK3	exonic	.	missense SNV	IRAK3:NM_007199:exon2:c.G250A:p.G84S	0.00830565	0.0136	0.00582977	0.029,D	1.0,D	5.831451,27.2	5.93
147	5	5235164	rs200111235	C	T	ADAMTS16	exonic	.	missense SNV	ADAMTS16:NM_139056:exon13:c.C1888T:p.R630C	0	0.0003	.	0.0,D	0.993,D	6.330516,29.3	4.91
147	5	141052376	.	G	A	ARAP3	exonic	.	missense SNV	ARAP3:NM_022481:exon8:c.C1210T:p.R404C	.	8.852e-06	.	0.0,D	0.972,D	6.793726,32	4.35
147	X	100749576	rs376902940	G	T	ARMCX4	exonic	.	missense SNV	ARMCX4:NM_001256155:exon2:c.G6000T:p.K2000N	0.00652174	0.0059	0.0060241	0.005,D	.	1.784283,14.89	.
147	1	197063248	.	G	T	ASPM	exonic	.	missense SNV	ASPM:NM_001206846:exon19:c.C4295A:p.A1432E,ASPM:NM_018136:exon20:c.C9050A:p.A3017E	.	.	.	0.018,D	0.94,D	1.716225,14.50	.
147	20	17474778	rs148119487	C	G	BFSP1	exonic	.	missense SNV	BFSP1:NM_001161705:exon8:c.G1564C:p.E522Q,BFSP1:NM_001195:exon8:c.G1939C:p.E647Q,BFSP1:NM_001278607:exon8:c.G1606C:p.E536Q,BFSP1:NM_001278606:exon9:c.G1522C:p.E508Q,BFSP1:NM_001278608:exon10:c.G1522C:p.E508Q	0.00498339	0.0054	0.00544112	0.0,D	0.998,D	6.551409,31	5.04
147	7	2583596	rs199745325	C	T	BRAT1	exonic	.	missense SNV	BRAT1:NM_152743:exon5:c.G431A:p.G144D	0.0149502	0.0132	0.00797045	0.004,D	1.0,D	5.288357,25.7	5.1
147	1	200877974	rs200620097	C	T	C1orf106	exonic	.	missense SNV	C1orf106:NM_001142569:exon7:c.C691T:p.R231W,C1orf106:NM_018265:exon7:c.C988T:p.R330W	0.00332226	0.004	0.00272056	0.004,D	0.965,D	6.481404,30	4.08
147	12	120214173	rs138430777	T	C	CIT	exonic	.	missense SNV	CIT:NM_001206999:exon15:c.A1876G:p.K626E,CIT:NM_007174:exon15:c.A1876G:p.K626E	0.00996678	0.0143	0.0068014	0.006,D	0.987,D	3.698348,23.3	5.94
147	8	3045415	rs549262897	C	T	CSMD1	exonic	.	missense SNV	CSMD1:NM_033225:exon36:c.G5596A:p.A1866T	0	5.574e-05	.	0.006,D	0.998,D	3.901567,23.5	5.13
147	1	172628621	rs56302117	T	G	FASLG	exonic	.	missense SNV	FASLG:NM_000639:exon1:c.T280G:p.L94V	0.0182724	0.0096	0.00874466	0.0,D	0.992,D	4.171140,23.8	.
147	1	146672758	rs200894114	G	A	FMO5	exonic	.	missense SNV	FMO5:NM_001144829:exon7:c.C1159T:p.R387C,FMO5:NM_001461:exon7:c.C1159T:p.R387C	0.00332226	0.0014	0.00116595	0.0,D	1.0,D	7.534163,34	6.08
147	9	20929573	rs779060459	C	T	FOCAD	exonic	.	missense SNV	FOCAD:NM_017794:exon29:c.C3295T:p.R1099C	.	2.645e-05	.	0.001,D	0.976,D	5.479829,26.2	6.06
147	3	30769828	rs754856307	T	C	GADL1	exonic	.	missense SNV	GADL1:NM_207359:exon15:c.A1472G:p.N491S	.	0.0008	0.00020137	0.0,D	0.989,D	5.338436,25.8	5.91
147	12	56868348	.	A	C	GLS2	exonic	.	missense SNV	GLS2:NM_001280798:exon9:c.T409G:p.S137A,GLS2:NM_001280797:exon11:c.T409G:p.S137A,GLS2:NM_001280796:exon12:c.T376G:p.S126A,GLS2:NM_013267:exon12:c.T1204G:p.S402A	.	0.0002	.	0.002,D	0.985,D	5.827392,27.2	5.69
147	7	27213013	rs181332291	C	T	HOXA10	exonic	.	missense SNV	HOXA10:NM_018951:exon1:c.G913A:p.A305T	.	0.0011	0.00136028	0.0,D	.	4.883745,24.9	4.82
147	16	1961725	rs79686696	G	A	HS3ST6	exonic	.	missense SNV	HS3ST6:NM_001009606:exon2:c.C802T:p.R268C	0.00830565	0.0123	0.00544112	.	0.959,D	6.153796,28.5	4.84
147	8	126062823	.	A	G	KIAA0196	exonic	.	missense SNV	KIAA0196:NM_014846:exon18:c.T2182C:p.F728L	.	.	.	0.0,D	0.999,D	7.385259,34	5.15
147	7	104707242	rs770257966	G	A	KMT2E	exonic	.	missense SNV	KMT2E:NM_018682:exon5:c.G485A:p.R162H,KMT2E:NM_182931:exon6:c.G485A:p.R162H	.	0.0002	0.00058298	0.037,D	0.993,D	6.314020,29.2	5.47
147	8	86044159	rs200366418	G	A	LRRCC1	exonic	.	missense SNV	LRRCC1:NM_033402:exon12:c.G1931A:p.R644H	.	0.0008	.	0.0,D	0.999,D	6.678339,32	4.64
147	8	86050476	rs749134887	C	G	LRRCC1	exonic	.	stopgain	LRRCC1:NM_033402:exon16:c.C2700G:p.Y900X	.	0.0005	.	.	.	12.276078,39	3.8
147	19	3546290	rs375475821	G	A	MFSD12	exonic	.	missense SNV	MFSD12:NM_001287529:exon7:c.C1130T:p.S377L,MFSD12:NM_174983:exon7:c.C1157T:p.S386L	.	0.0002	.	0.002,D	0.981,D	7.378142,34	4.52
147	9	124929136	.	T	C	MORN5	exonic	.	missense SNV	MORN5:NM_001286828:exon2:c.T137C:p.L46P,MORN5:NM_198469:exon2:c.T137C:p.L46P	.	.	.	0.001,D	0.995,D	4.725983,24.6	4.8
147	11	1080289	rs185085974	T	C	MUC2	exonic	.	missense SNV	MUC2:NM_002457:exon8:c.T1009C:p.Y337H	0.013289	0.0088	0.00390472	0.043,D	0.978,D	2.144458,17.14	.
147	17	12655938	rs115035111	G	A	MYOCD	exonic	.	missense SNV	MYOCD:NM_001146312:exon10:c.G1333A:p.G445S,MYOCD:NM_153604:exon10:c.G1333A:p.G445S	0.0149502	0.0105	0.0068014	0.015,D	1.0,D	5.079625,25.3	4.69
147	12	57630826	.	T	C	NDUFA4L2	exonic	.	missense SNV	NDUFA4L2:NM_020142:exon2:c.A43G:p.K15E	.	.	.	0.014,D	0.973,D	5.022587,25.2	4.58
147	16	70190397	rs750497787	G	A	PDPR	exonic	.	missense SNV	PDPR:NM_017990:exon19:c.G2255A:p.R752H	.	0.0014	0.00019433	0.002,D	0.915,D	5.126547,25.4	4.08
147	5	145465086	rs571263085	G	A	PLAC8L1	exonic	.	missense SNV	PLAC8L1:NM_001029869:exon3:c.C331T:p.P111S	0.00166113	0.0021	0.00097163	0.014,D	0.999,D	6.141419,28.4	5.46
147	8	144991577	.	T	G	PLEC	exonic	.	missense SNV	PLEC:NM_201378:exon32:c.A12370C:p.K4124Q,PLEC:NM_201379:exon32:c.A12346C:p.K4116Q,PLEC:NM_201380:exon32:c.A12823C:p.K4275Q,PLEC:NM_201381:exon32:c.A12316C:p.K4106Q,PLEC:NM_201382:exon32:c.A12412C:p.K4138Q,PLEC:NM_201383:exon32:c.A12424C:p.K4142Q,PLEC:NM_201384:exon32:c.A12412C:p.K4138Q,PLEC:NM_000445:exon33:c.A12493C:p.K4165Q	.	.	.	0.003,D	0.999,D	5.029846,25.2	5.08
147	1	53504643	.	G	T	SCP2	exonic	.	missense SNV	SCP2:NM_001007099:exon3:c.G181T:p.D61Y,SCP2:NM_001007100:exon3:c.G172T:p.D58Y,SCP2:NM_001193599:exon13:c.G1321T:p.D441Y,SCP2:NM_001193600:exon13:c.G1261T:p.D421Y,SCP2:NM_001193617:exon13:c.G1150T:p.D384Y,SCP2:NM_002979:exon14:c.G1393T:p.D465Y	.	.	.	0.005,D	0.959,D	6.284450,29.1	3.54
147	22	30921853	rs138934158	G	A	SEC14L6	exonic	.	missense SNV	SEC14L6:NM_001193336:exon9:c.C731T:p.T244I	0.00664452	0.0031	0.00660964	0.019,D	.	1.900064,15.59	.
147	22	31924741	rs139857575	C	A	SFI1	exonic	.	missense SNV	SFI1:NM_001007467:exon3:c.C158A:p.S53Y,SFI1:NM_001258325:exon3:c.C158A:p.S53Y,SFI1:NM_014775:exon3:c.C158A:p.S53Y	0.00498339	0.0051	0.00641275	0.002,D	0.971,D	5.344673,25.9	2.15
147	15	68114377	.	A	G	SKOR1	exonic	.	missense SNV	SKOR1:NM_001258024:exon2:c.A139G:p.T47A	.	.	.	0.0,D	.	.	.
147	19	41003463	rs138314115	C	T	SPTBN4	exonic	.	missense SNV	SPTBN4:NM_020971:exon7:c.C736T:p.R246C	.	0.0005	0.00155461	0.001,D	0.955,D	5.306076,25.8	2.84
147	X	153047233	.	G	A	SRPK3	exonic	.	missense SNV	SRPK3:NM_001170760:exon4:c.G335A:p.S112N,SRPK3:NM_001170761:exon4:c.G335A:p.S112N,SRPK3:NM_014370:exon4:c.G335A:p.S112N	.	.	.	0.0,D	0.997,D	5.338818,25.8	5.51
147	9	93607807	.	A	G	SYK	exonic	.	missense SNV	SYK:NM_001135052:exon3:c.A509G:p.H170R,SYK:NM_001174167:exon3:c.A509G:p.H170R,SYK:NM_001174168:exon3:c.A509G:p.H170R,SYK:NM_003177:exon3:c.A509G:p.H170R	.	.	.	0.0,D	1.0,D	4.761807,24.7	5.1
147	4	7026892	.	A	T	TBC1D14	exonic	.	missense SNV	TBC1D14:NM_001113363:exon11:c.A1079T:p.Q360L,TBC1D14:NM_001286805:exon11:c.A899T:p.Q300L,TBC1D14:NM_001113361:exon13:c.A1919T:p.Q640L,TBC1D14:NM_020773:exon13:c.A1919T:p.Q640L	.	.	.	0.001,D	0.948,D	6.286186,29.1	5.15
147	7	45145054	rs755900857	G	A	TBRG4	exonic	.	missense SNV	TBRG4:NM_001261834:exon3:c.C754T:p.R252C,TBRG4:NM_004749:exon3:c.C721T:p.R241C,TBRG4:NM_030900:exon3:c.C721T:p.R241C,TBRG4:NM_199122:exon3:c.C721T:p.R241C	.	0.0002	0.00019433	0.0,D	0.939,D	6.646017,32	4.87
147	20	2291695	.	G	A	TGM3	exonic	.	missense SNV	TGM3:NM_003245:exon4:c.G460A:p.E154K	.	.	.	0.0,D	0.998,D	7.101129,33	5.71
147	6	30122215	rs150027722	G	A	TRIM10	exonic	.	missense SNV	TRIM10:NM_006778:exon7:c.C977T:p.S326F,TRIM10:NM_052828:exon7:c.C977T:p.S326F	0.0348837	0.0101	0.00641275	0.0,D	0.998,D	4.835897,24.8	5.14
147	2	179641619	rs56270960	T	C	TTN	exonic	.	missense SNV	TTN:NM_003319:exon27:c.A4834G:p.R1612G,TTN:NM_133432:exon27:c.A4834G:p.R1612G,TTN:NM_133437:exon27:c.A4834G:p.R1612G,TTN:NM_001256850:exon28:c.A4972G:p.R1658G,TTN:NM_001267550:exon28:c.A4972G:p.R1658G,TTN:NM_133378:exon28:c.A4972G:p.R1658G,TTN:NM_133379:exon28:c.A4972G:p.R1658G	.	0.0002	0.00019433	0.008,D	0.998,D	0.996843,10.64	4.54
147	9	12694213	rs199989943	C	T	TYRP1	exonic	.	missense SNV	TYRP1:NM_000550:exon2:c.C217T:p.R73W	0	0.0002	0.00019433	0.001,D	0.915,D	5.164351,25.5	.
147	8	31014957	rs202129203	G	T	WRN	exonic	.	missense SNV	WRN:NM_000553:exon33:c.G3893T:p.G1298V	0	0.0013	0.00174893	0.002,D	0.998,D	4.784446,24.7	4.75
147	7	100171883	rs558078302	G	A	ZASP,LRCH4	exonic	.	missense SNV	LRCH4:NM_001289934:exon18:c.C1951T:p.R651W	0.00166113	.	0.0007773	.	.	2.258042,17.89	.
147	9	115805078	.	C	G	ZFP37	exonic	.	missense SNV	ZFP37:NM_001282515:exon4:c.G1865C:p.G622A,ZFP37:NM_001282518:exon4:c.G1823C:p.G608A,ZFP37:NM_003408:exon4:c.G1820C:p.G607A	.	.	.	0.0,D	0.914,D	5.180851,25.5	4.7
147	7	64292377	rs768327006	T	G	ZNF138	exonic	.	missense SNV	ZNF138:NM_001271649:exon2:c.T316G:p.C106G,ZNF138:NM_006524:exon3:c.T679G:p.C227G,ZNF138:NM_001271638:exon4:c.T661G:p.C221G,ZNF138:NM_001271639:exon4:c.T757G:p.C253G	.	0.0005	.	0.001,D	0.999,D	3.305568,22.9	.
163	7	128506834	rs181284272	C	T	LOC100130705	exonic	.	missense SNV	LOC100130705:NM_001195150:exon1:c.C371T:p.T124M	0.00498339	0.0061	0.0075787	.	.	1.274526,12.14	.
163	1	228699619	rs182509913	G	A	BTNL10	exonic	.	missense SNV	BTNL10:NM_001287262:exon2:c.C40T:p.P14S	0.00664452	0.0074	0.00544112	0.042,D	.	.	3.82
163	7	111382099	rs3757651	G	T	DOCK4	exonic	.	missense SNV	DOCK4:NM_014705:exon44:c.C4740A:p.F1580L	0	0.0085	0.0060241	0.023,D	0.919,D	5.919405,27.5	5.38
163	3	37388702	rs150183852	C	T	GOLGA4	exonic	.	missense SNV	GOLGA4:NM_001172713:exon21:c.C6536T:p.T2179M,GOLGA4:NM_002078:exon21:c.C6491T:p.T2164M	0.00332226	0.0046	0.0060241	0.002,D	0.928,D	7.156636,34	5.48
163	X	35984685	rs200730153	G	A	CXorf22	exonic	.	missense SNV	CXorf22:NM_152632:exon9:c.G1414A:p.V472M	0.00652174	0.0094	0.00719564	0.005,D	0.944,D	3.128931,22.6	.
163	6	32064132	rs777918124	C	A	TNXB	exonic	.	missense SNV	TNXB:NM_019105:exon3:c.G1498T:p.D500Y	.	0.0002	.	0.001,D	0.95,D	5.157368,25.4	3.49
163	19	47543709	rs760316058	G	A	NPAS1	exonic	.	missense SNV	NPAS1:NM_002517:exon8:c.G970A:p.D324N	.	0.0002	0.00019433	0.016,D	0.953,D	7.097809,33	5.27
163	17	1634127	rs199995527	C	G	WDR81	exonic	.	missense SNV	WDR81:NM_001163673:exon3:c.C245G:p.P82R,WDR81:NM_001163809:exon3:c.C3854G:p.P1285R,WDR81:NM_001163811:exon3:c.C173G:p.P58R,WDR81:NM_152348:exon4:c.C701G:p.P234R	.	0.0021	0.00485814	0.04,D	0.953,D	5.564818,26.4	5.52
163	16	3081085	rs755152930	G	A	CCDC64B	exonic	.	missense SNV	CCDC64B:NM_001103175:exon2:c.C349T:p.R117W	.	0.0013	0.00019433	0.001,D	0.958,D	5.303835,25.8	.
163	1	151107750	.	C	G	SEMA6C	exonic	.	missense SNV	SEMA6C:NM_001178062:exon14:c.G1349C:p.R450P,SEMA6C:NM_001178061:exon15:c.G1469C:p.R490P,SEMA6C:NM_030913:exon15:c.G1469C:p.R490P	.	.	0.00019433	0.001,D	0.962,D	5.916270,27.5	.
163	1	7858733	.	G	T	PER3	exonic	.	missense SNV	PER3:NM_001289861:exon7:c.G793T:p.A265S,PER3:NM_001289862:exon7:c.G793T:p.A265S,PER3:NM_001289863:exon7:c.G793T:p.A265S,PER3:NM_016831:exon7:c.G790T:p.A264S	.	.	.	0.0,D	0.968,D	5.628514,26.6	3.63
163	13	49281363	rs200773422	T	C	CYSLTR2	exonic	.	missense SNV	CYSLTR2:NM_020377:exon1:c.T410C:p.F137S	0.00166113	0.0039	0.00194326	0.011,D	0.973,D	5.709007,26.8	4.88
163	3	147113947	.	T	C	ZIC4	exonic	.	missense SNV	ZIC4:NM_001168378:exon3:c.A530G:p.E177G,ZIC4:NM_001168379:exon3:c.A494G:p.E165G,ZIC4:NM_032153:exon3:c.A380G:p.E127G	.	.	.	0.0,D	0.975,D	5.644490,26.6	4.91
163	5	141023861	rs202171404	A	G	FCHSD1	exonic	.	missense SNV	FCHSD1:NM_033449:exon17:c.T1787C:p.V596A	0.00332226	0.0016	0.00252623	0.001,D	0.983,D	5.184577,25.5	5.44
163	13	25745504	.	C	A	AMER2	exonic	.	missense SNV	AMER2:NM_152704:exon1:c.G254T:p.G85V,AMER2:NM_199138:exon2:c.G254T:p.G85V	.	.	.	0.003,D	0.984,D	5.954902,27.7	3.56
163	18	60645693	rs770851475	G	A	PHLPP1	exonic	.	missense SNV	PHLPP1:NM_194449:exon17:c.G4183A:p.A1395T	.	.	0.00038865	0.018,D	0.986,D	2.706349,20.8	2.77
163	22	40814719	rs749760507	C	T	MKL1	exonic	.	missense SNV	MKL1:NM_001282660:exon9:c.G1723A:p.V575M,MKL1:NM_001282661:exon11:c.G1573A:p.V525M,MKL1:NM_001282662:exon12:c.G1723A:p.V575M,MKL1:NM_020831:exon12:c.G1723A:p.V575M	.	0.001	0.0007776	0.003,D	0.994,D	6.400838,29.6	4.83
163	2	233744231	.	G	T	NGEF	exonic	.	missense SNV	NGEF:NM_001114090:exon13:c.C1825A:p.R609S,NGEF:NM_019850:exon15:c.C2101A:p.R701S	.	.	.	0.0,D	0.995,D	6.347398,29.4	4.34
163	X	12735127	rs148480903	T	C	FRMPD4	exonic	.	missense SNV	FRMPD4:NM_014728:exon15:c.T2549C:p.I850T	.	0.0001	.	0.0,D	0.997,D	4.629895,24.5	5.15
163	8	139815167	rs201776530	C	T	COL22A1	exonic	.	missense SNV	COL22A1:NM_152888:exon11:c.G1505A:p.G502E	0.00166113	0.0005	0.0007773	0.0,D	0.998,D	3.005328,22.3	4.88
163	19	6921875	.	T	C	EMR1	exonic	.	missense SNV	EMR1:NM_001256254:exon11:c.T1349C:p.M450T,EMR1:NM_001256255:exon11:c.T1241C:p.M414T,EMR1:NM_001256252:exon13:c.T1616C:p.M539T,EMR1:NM_001256253:exon14:c.T1772C:p.M591T,EMR1:NM_001974:exon14:c.T1772C:p.M591T	.	.	.	0.001,D	0.998,D	4.308273,24.0	4.43
163	22	20936980	rs201035504	C	G	MED15	exonic	.	missense SNV	MED15:NM_015889:exon9:c.C1235G:p.P412R,MED15:NM_001003891:exon10:c.C1355G:p.P452R	0	0.0016	0.0001944	0.0,D	0.999,D	4.066081,23.7	5.49
163	12	25254164	rs531075630	T	C	LRMP	exonic	.	missense SNV	LRMP:NM_001204126:exon14:c.T794C:p.L265S,LRMP:NM_001204127:exon14:c.T794C:p.L265S,LRMP:NM_006152:exon15:c.T794C:p.L265S	0	0.0014	0.0015625	0.0,D	0.999,D	5.732903,26.9	5.51
163	5	161128694	.	C	A	GABRA6	exonic	.	missense SNV	GABRA6:NM_000811:exon9:c.C1277A:p.P426Q	.	.	.	0.0,D	1.0,D	6.528347,31	5.16
163	1	9064891	rs149870338	G	A	SLC2A7	exonic	.	missense SNV	SLC2A7:NM_207420:exon11:c.C1240T:p.R414W	.	0.0005	.	0.0,D	1.0,D	7.010314,33	2.49
163	7	120765906	rs768354371	A	T	CPED1	exonic	.	missense SNV	CPED1:NM_001105533:exon8:c.A1094T:p.D365V,CPED1:NM_024913:exon9:c.A1094T:p.D365V	.	2.896e-05	.	0.001,D	1.0,D	6.086022,28.2	5.33
163	1	28285101	.	T	C	SMPDL3B	exonic	.	missense SNV	SMPDL3B:NM_014474:exon8:c.T1120C:p.S374P	.	.	.	0.002,D	1.0,D	4.528216,24.3	5.09
163	10	5925112	rs773171847	C	G	ANKRD16	exonic	.	missense SNV	ANKRD16:NM_001009941:exon5:c.G706C:p.D236H,ANKRD16:NM_001009943:exon5:c.G706C:p.D236H,ANKRD16:NM_019046:exon5:c.G706C:p.D236H	.	0.0002	.	0.002,D	1.0,D	6.314582,29.2	5.03
163	6	106975261	rs775844549	G	A	AIM1	exonic	.	stopgain	AIM1:NM_001624:exon5:c.G3270A:p.W1090X	.	0.0002	.	.	.	13.389641,42	5.29
163	19	44117804	rs139506139	C	T	SRRM5	exonic	.	stopgain	SRRM5:NM_001145641:exon1:c.C1531T:p.Q511X	0.00332226	0.009	0.00466382	.	.	8.797095,35	3.12
163	20	13868437	.	A	C	SEL1L2	exonic	.	stopgain	SEL1L2:NM_001271539:exon8:c.T723G:p.Y241X	.	.	.	.	.	10.325767,36	2.28
163	12	122064837	.	G	T	ORAI1	exonic	.	stopgain	ORAI1:NM_032790:exon1:c.G190T:p.E64X	.	5.612e-05	.	.	.	10.682567,36	2.1
181	19	5896521	rs544224039	C	T	NDUFA11	exonic	.	missense SNV	NDUFA11:NM_001193375:exon3:c.G256A:p.D86N,NDUFA11:NM_175614:exon3:c.G256A:p.D86N	0.00166113	0.0003	0.0003888	0.017,D	0.998,D	6.519730,31	4.4
181	7	108206414	.	G	A	THAP5	exonic	.	stopgain	THAP5:NM_001130475:exon2:c.C133T:p.R45X,THAP5:NM_182529:exon2:c.C7T:p.R3X	.	1.672e-05	0.00060314	.	.	11.295392,37	4.52
181	4	36069579	rs377015356	G	A	ARAP2	exonic	.	missense SNV	ARAP2:NM_015230:exon33:c.C5065T:p.R1689W	.	0.0008	0.00058298	0.0,D	0.936,D	6.493722,31	2.62
181	19	11352175	rs192460764	C	T	C19orf80	exonic	.	missense SNV	C19orf80:NM_018687:exon3:c.C514T:p.R172W	0.0116279	0.0041	0.00563545	0.002,D	0.999,D	7.524631,34	4.17
181	1	223938625	rs149096348	C	T	CAPN2	exonic	.	missense SNV	CAPN2:NM_001146068:exon7:c.C613T:p.R205C,CAPN2:NM_001748:exon7:c.C847T:p.R283C	0.00498339	0.0067	0.00699572	0.0,D	1.0,D	7.796194,35	5.03
181	1	159802665	rs534646729	G	T	SLAMF8	splicing	NM_020125:exon3:c.368-1G>T	.	.	0.00332226	0.0008	.	.	.	3.864931,23.5	4.87
181	19	14862332	rs374518362	A	T	EMR2	exonic	.	missense SNV	EMR2:NM_001271052:exon14:c.T1766A:p.M589K,EMR2:NM_013447:exon16:c.T1940A:p.M647K	0.00664452	0.0042	0.00116595	0.001,D	0.987,D	3.473828,23.0	3.46
181	8	100974669	rs139157188	A	G	RGS22	exonic	.	stoploss	RGS22:NM_001286693:exon25:c.T3250C:p.X1084R,RGS22:NM_001286692:exon27:c.T3757C:p.X1253R,RGS22:NM_015668:exon27:c.T3793C:p.X1265R	0.0149502	0.011	0.00952196	.	.	2.435387,19.05	2.81
181	13	103339310	rs773775759	G	C	METTL21C	exonic	.	missense SNV	METTL21C:NM_001010977:exon3:c.C380G:p.S127C	.	5.443e-05	.	0.004,D	0.989,D	5.785124,27.1	5.96
181	16	57957231	rs201553871	G	C	CNGB1	exonic	.	missense SNV	CNGB1:NM_001286130:exon18:c.C1571G:p.P524R,CNGB1:NM_001297:exon18:c.C1589G:p.P530R	0.00332226	0.0061	0.00796735	0.001,D	0.94,D	3.401327,23.0	3
181	12	120941789	rs775225793	C	T	COQ5	exonic	.	missense SNV	COQ5:NM_032314:exon6:c.G866A:p.R289Q	.	0.0004	.	0.013,D	0.954,D	8.323691,35	5.77
181	19	30476158	.	C	T	URI1	exonic	.	missense SNV	URI1:NM_001252641:exon3:c.C127T:p.L43F,URI1:NM_003796:exon3:c.C181T:p.L61F	.	.	.	0.001,D	1.0,D	6.591300,31	4.8
181	1	8073581	.	T	C	ERRFI1	exonic	.	missense SNV	ERRFI1:NM_018948:exon4:c.A1078G:p.S360G	.	.	.	0.006,D	0.998,D	5.887907,27.4	5.9
181	2	99909080	rs530992562	C	A	LYG1	exonic	.	stopgain	LYG1:NM_174898:exon4:c.G67T:p.G23X	0.00166113	0.0024	0.00252623	.	.	10.641918,36	3.92
181	19	11339635	rs199649621	C	G	DOCK6	exonic	.	missense SNV	DOCK6:NM_020812:exon23:c.G2795C:p.W932S	0.00498339	0.0032	0.00446949	0.0,D	0.996,D	6.848197,33	4.53
181	2	170092538	rs768876882	G	A	LRP2	exonic	.	missense SNV	LRP2:NM_004525:exon29:c.C4732T:p.R1578C	.	5.444e-05	.	0.0,D	0.999,D	6.976875,33	4.7
181	3	126222886	rs202232611	C	T	UROC1	exonic	.	stopgain	UROC1:NM_001165974:exon9:c.G854A:p.W285X,UROC1:NM_144639:exon9:c.G854A:p.W285X	0.00830565	0.0101	0.00582977	.	.	13.187721,41	5.34
181	19	11322772	rs181639639	G	A	DOCK6	exonic	.	missense SNV	DOCK6:NM_020812:exon36:c.C4547T:p.T1516M	0.00498339	0.0028	0.00388802	0.007,D	0.962,D	3.974822,23.6	4.58
181	1	248112302	rs551341888	T	C	OR2L8	exonic	.	missense SNV	OR2L8:NM_001001963:exon1:c.T143C:p.I48T	0	0.0011	0.00174961	0.0,D	0.978,D	2.880707,21.8	.
181	3	49227481	.	C	T	C3orf84	exonic	.	missense SNV	C3orf84:NM_001080528:exon2:c.G118A:p.A40T	.	.	.	.	.	1.590484,13.80	3.54
181	9	138678182	rs561255614	G	A	KCNT1	exonic	.	missense SNV	KCNT1:NM_001272003:exon28:c.G3182A:p.R1061Q,KCNT1:NM_020822:exon29:c.G3317A:p.R1106Q	0.00664452	0.0041	0.00622326	0.0,D	0.987,D	6.289689,29.1	4.75
181	7	149509035	rs189816441	A	G	SSPO	exonic	.	missense SNV	SSPO:NM_198455:exon68:c.A9581G:p.Q3194R	0.00664452	0.0083	0.00855033	.	.	.	.
181	19	36230528	rs369993907	C	G	IGFLR1	splicing	NM_024660:exon5:c.722-1G>C	.	.	.	0.0003	0.00019433	.	.	3.311823,22.9	4.23
181	19	36037846	rs566519921	G	T	TMEM147	splicing	NM_001242597:exon4:c.198-1G>T;NM_032635:exon5:c.345-1G>T	.	.	0	0.0002	.	.	.	4.673318,24.5	5.07
181	2	202072796	.	A	G	CASP10	splicing	NM_001206542:exon6:c.685-2A>G;NM_001230:exon6:c.685-2A>G;NM_032974:exon8:c.814-2A>G;NM_032976:exon7:c.722-2A>G;NM_032977:exon8:c.814-2A>G	.	.	.	8.8e-06	.	.	.	2.290614,18.10	5.08
181	16	21181878	rs375852893	G	A	TMEM159	exonic	.	missense SNV	TMEM159:NM_020422:exon3:c.G217A:p.V73M	.	0.0001	.	0.004,D	0.957,D	3.761080,23.3	3.49
181	22	41617247	rs2277846	C	T	L3MBTL2	exonic	.	missense SNV	L3MBTL2:NM_031488:exon8:c.C898T:p.R300W	0.00332226	0.0041	0.00524679	0.001,D	0.975,D	7.998262,35	5.68
181	16	3072982	rs749420927	A	G	HCFC1R1	exonic	.	missense SNV	HCFC1R1:NM_001002017:exon3:c.T242C:p.L81P,HCFC1R1:NM_001288667:exon3:c.T293C:p.L98P,HCFC1R1:NM_001288666:exon4:c.T242C:p.L81P,HCFC1R1:NM_001288668:exon4:c.T110C:p.L37P,HCFC1R1:NM_017885:exon4:c.T299C:p.L100P,HCFC1R1:NM_001002018:exon5:c.T299C:p.L100P,HCFC1R1:NM_001288665:exon5:c.T299C:p.L100P	.	0.0008	0.00038865	0.001,D	0.982,D	4.780407,24.7	5.06
181	10	25144247	rs199794379	A	G	PRTFDC1	exonic	.	missense SNV	PRTFDC1:NM_001282786:exon7:c.T553C:p.S185P,PRTFDC1:NM_020200:exon7:c.T553C:p.Y185H	0.00498339	0.0089	0.0060241	0.0,D	0.989,D	5.051735,25.2	3.9
181	6	109980532	rs199827977	C	A	AK9	exonic	.	missense SNV	AK9:NM_001145128:exon7:c.G529T:p.D177Y,AK9:NM_145025:exon7:c.G529T:p.D177Y	0.00332226	0.0054	0.00310921	0.001,D	0.997,D	6.542380,31	5.26
181	21	26976145	.	A	G	MRPL39	exonic	.	missense SNV	MRPL39:NM_017446:exon3:c.T383C:p.L128P,MRPL39:NM_080794:exon3:c.T383C:p.L128P	.	.	.	0.001,D	0.997,D	6.140319,28.4	5.04
181	5	79059026	.	G	A	CMYA5	exonic	.	missense SNV	CMYA5:NM_153610:exon9:c.G11549A:p.G3850D	.	.	.	0.006,D	0.999,D	6.582079,31	5.93
181	12	53565196	.	T	A	CSAD	exonic	.	missense SNV	CSAD:NM_001244705:exon8:c.A481T:p.N161Y,CSAD:NM_015989:exon8:c.A562T:p.N188Y	.	.	.	0.001,D	1.0,D	4.226060,23.9	5.36
185	7	149473463	rs189087207	C	T	SSPO	exonic	.	missense SNV	SSPO:NM_198455:exon2:c.C79T:p.R27C	0.00166113	0.0006	0.0007773	.	.	.	2.9
185	1	74671054	.	C	T	FPGT	exonic	.	missense SNV	FPGT:NM_001199329:exon4:c.C545T:p.S182F	.	.	.	0.0,D	.	.	.
185	3	47456472	rs761995577	G	A	SCAP	exonic	.	missense SNV	SCAP:NM_012235:exon20:c.C3151T:p.R1051W	.	0.0001	0.0003888	0.0,D	0.965,D	6.949430,33	3.59
185	5	110097453	.	T	G	SLC25A46	exonic	.	missense SNV	SLC25A46:NM_138773:exon8:c.T1228G:p.Y410D	.	.	.	0.002,D	0.972,D	5.786939,27.1	5.92
185	7	38471790	rs200697979	G	A	AMPH	exonic	.	missense SNV	AMPH:NM_001635:exon13:c.C1157T:p.T386M,AMPH:NM_139316:exon13:c.C1157T:p.T386M	0.00664452	0.0065	0.00485814	0.0,D	0.998,D	6.956472,33	5.55
185	17	31344633	rs768371253	T	C	ASIC2	exonic	.	missense SNV	ASIC2:NM_001094:exon8:c.A1358G:p.Y453C,ASIC2:NM_183377:exon8:c.A1511G:p.Y504C	.	0.0001	0.00038865	0.0,D	0.999,D	6.159496,28.5	4.45
185	17	33497209	rs367644357	G	A	UNC45B	exonic	.	missense SNV	UNC45B:NM_001033576:exon12:c.G1624A:p.A542T,UNC45B:NM_001267052:exon12:c.G1624A:p.A542T,UNC45B:NM_173167:exon12:c.G1624A:p.A542T	.	0.0015	.	0.0,D	0.999,D	7.384259,34	5.08
185	19	50386249	rs201844752	G	A	TBC1D17	exonic	.	missense SNV	TBC1D17:NM_001168222:exon8:c.G848A:p.R283Q,TBC1D17:NM_024682:exon9:c.G947A:p.R316Q	.	0.0001	0.0001944	0.0,D	1.0,D	7.046936,33	5.05
185	4	164394456	rs186863823	T	C	TKTL2	exonic	.	missense SNV	TKTL2:NM_032136:exon1:c.A431G:p.D144G	0.00332226	0.0022	0.00019433	0.018,D	1.0,D	4.793840,24.7	2.79
185	2	70502185	rs948077676	C	T	PCYOX1	exonic	.	stopgain	PCYOX1:NM_016297:exon4:c.C589T:p.R197X	.	8.79e-06	.	.	.	9.703767,36	2.71
190	15	65204164	.	G	C	ANKDD1A	splicing	NM_182703:exon1:c.34+1G>C	.	.	.	.	.	.	.	1.474374,13.18	.
190	10	25350064	.	C	T	ENKUR	exonic	.	missense SNV	ENKUR:NM_001270383:exon2:c.G14A:p.R5Q	.	4.088e-05	.	.	.	.	.
190	8	22436485	rs554867706	G	A	PDLIM2	exonic	.	missense SNV	PDLIM2:NM_021630:exon1:c.G193A:p.D65N	0.00166113	.	.	0.0,D	.	3.961509,23.6	3.1
190	22	30921659	rs370963681	C	T	SEC14L6	exonic	.	missense SNV	SEC14L6:NM_001193336:exon10:c.G850A:p.V284M	0.00830565	0.0106	0.00621842	0.001,D	.	.	.
190	X	106840832	rs750683311	G	A	FRMPD3	exonic	.	missense SNV	FRMPD3:NM_032428:exon15:c.G1822A:p.V608I	.	0.0008	0.00019433	0.038,D	.	.	3.97
190	2	21236141	.	C	A	APOB	exonic	.	missense SNV	APOB:NM_000384:exon25:c.G4107T:p.W1369C	.	.	.	0.0,D	0.915,D	7.123581,34	5.38
190	5	11732384	.	C	T	CTNND2	exonic	.	missense SNV	CTNND2:NM_001332:exon2:c.G38A:p.G13E	.	.	.	0.0,D	0.931,D	6.377512,29.5	5.8
190	11	1276309	rs751439506	C	T	MUC5B	exonic	.	missense SNV	MUC5B:NM_002458:exon36:c.C15703T:p.R5235W	.	0.0011	.	0.002,D	0.934,D	3.286560,22.8	4.19
190	1	171510819	rs562495185	A	G	PRRC2C	exonic	.	missense SNV	PRRC2C:NM_015172:exon16:c.A4208G:p.D1403G	0.00166113	0.0026	0.00408084	.	0.942,D	2.120528,16.99	4.93
190	1	1277179	rs150617550	C	T	DVL1	exonic	.	missense SNV	DVL1:NM_004421:exon5:c.G473A:p.R158Q	0	0.0096	0.00486381	0.026,D	0.944,D	5.055252,25.2	3.17
190	7	28527830	.	G	C	CREB5	exonic	.	missense SNV	CREB5:NM_004904:exon2:c.G20C:p.R7T,CREB5:NM_182898:exon2:c.G41C:p.R14T	.	.	.	0.001,D	0.95,D	6.273280,29.0	6.08
190	9	139563107	rs140748161	G	A	EGFL7	exonic	.	missense SNV	EGFL7:NM_201446:exon3:c.G179A:p.R60Q,EGFL7:NM_016215:exon5:c.G179A:p.R60Q	0.00332226	0.0013	0.00058298	0.023,D	0.95,D	7.448087,34	3.23
190	1	210016834	rs138648804	G	A	DIEXF	exonic	.	missense SNV	DIEXF:NM_014388:exon11:c.G1820A:p.R607H	0.00498339	0.0012	0.00174893	0.009,D	0.953,D	4.829441,24.8	3.44
190	3	194366958	rs777604752	T	C	LSG1	exonic	.	missense SNV	LSG1:NM_018385:exon12:c.A1558G:p.M520V	.	0.0005	0.00058298	0.0,D	0.978,D	3.017417,22.3	4.4
190	16	7759121	rs749751319	C	T	RBFOX1	exonic	.	missense SNV	RBFOX1:NM_145893:exon13:c.C1175T:p.A392V	.	0.0001	.	0.0,D	0.981,D	1.754943,14.72	5.65
190	22	24179872	rs199875069	C	T	DERL3	exonic	.	missense SNV	DERL3:NM_001002862:exon5:c.G497A:p.G166D,DERL3:NM_001135751:exon5:c.G497A:p.G166D,DERL3:NM_198440:exon5:c.G497A:p.G166D	0.00166113	0.0033	0.00505247	0.021,D	0.982,D	5.656532,26.7	5.08
190	3	183823967	rs747156614	C	T	HTR3E	exonic	.	missense SNV	HTR3E:NM_001256614:exon6:c.C1055T:p.T352I,HTR3E:NM_198314:exon6:c.C977T:p.T326I,HTR3E:NM_182589:exon7:c.C1022T:p.T341I,HTR3E:NM_198313:exon7:c.C932T:p.T311I,HTR3E:NM_001256613:exon8:c.C977T:p.T326I	.	0.0004	0.00055494	0.001,D	0.983,D	5.992997,27.8	2.9
190	4	76452375	rs180792819	T	C	THAP6	exonic	.	missense SNV	THAP6:NM_144721:exon5:c.T620C:p.F207S	0.00332226	0.0022	0.00369219	0.001,D	0.986,D	5.941201,27.6	4.67
190	9	117400861	rs139657527	T	C	C9orf91	exonic	.	missense SNV	C9orf91:NM_153045:exon8:c.T704C:p.V235A	0.013289	0.0081	0.00446949	0.003,D	0.986,D	5.496567,26.2	6.02
190	1	154988713	.	T	G	ZBTB7B	exonic	.	missense SNV	ZBTB7B:NM_001256455:exon3:c.T1172G:p.I391S,ZBTB7B:NM_001252406:exon5:c.T1274G:p.I425S	.	.	.	0.003,D	0.986,D	4.393299,24.1	2.71
190	17	39620587	rs141728288	C	T	KRT32	exonic	.	missense SNV	KRT32:NM_002278:exon4:c.G817A:p.E273K	.	0.0003	.	0.0,D	0.992,D	7.459496,34	5.22
190	7	100075390	rs201068905	G	A	TSC22D4	exonic	.	missense SNV	TSC22D4:NM_030935:exon2:c.C272T:p.T91M	0.00166113	0.0008	0.00038865	0.0,D	0.993,D	5.856952,27.3	4.51
190	16	67914054	rs543717822	C	T	EDC4	exonic	.	missense SNV	EDC4:NM_014329:exon17:c.C2032T:p.R678C	0.00166113	0.0001	.	0.002,D	0.994,D	4.839290,24.8	5.64
190	14	36783929	.	C	T	MBIP	exonic	.	missense SNV	MBIP:NM_001144891:exon3:c.G442A:p.E148K,MBIP:NM_016586:exon3:c.G442A:p.E148K	.	.	.	0.012,D	0.994,D	3.926567,23.5	6.17
190	10	129914777	.	T	G	MKI67	exonic	.	missense SNV	MKI67:NM_001145966:exon6:c.A378C:p.R126S,MKI67:NM_002417:exon6:c.A378C:p.R126S	.	.	.	0.0,D	0.995,D	4.179423,23.8	.
190	3	25761672	rs752138969	G	A	NGLY1	exonic	.	missense SNV	NGLY1:NM_001145293:exon11:c.C1568T:p.A523V,NGLY1:NM_001145294:exon11:c.C1496T:p.A499V,NGLY1:NM_018297:exon11:c.C1622T:p.A541V	.	8.84e-06	.	0.003,D	0.995,D	5.621846,26.6	5.7
190	18	5891870	rs777545388	C	T	TMEM200C	exonic	.	missense SNV	TMEM200C:NM_001080209:exon1:c.G193A:p.V65M	.	0.0004	0.00038865	0.002,D	0.996,D	5.835685,27.2	4.83
190	1	46775830	.	C	A	UQCRH	exonic	.	missense SNV	UQCRH:NM_006004:exon3:c.C85A:p.P29T	.	.	.	0.001,D	0.997,D	6.224022,28.8	5.23
190	13	61141732	.	G	A	TDRD3	exonic	.	missense SNV	TDRD3:NM_001146070:exon13:c.G2192A:p.R731Q,TDRD3:NM_001146071:exon13:c.G1913A:p.R638Q,TDRD3:NM_030794:exon13:c.G1913A:p.R638Q	.	.	.	0.0,D	0.998,D	6.686137,32	6.17
190	4	187549883	rs186220887	C	T	FAT1	exonic	.	missense SNV	FAT1:NM_005245:exon8:c.G4358A:p.R1453H	0	0.0017	0.00194326	0.018,D	0.998,D	7.716117,35	5.49
190	12	99028145	rs200080633	A	G	IKBIP	exonic	.	missense SNV	IKBIP:NM_153687:exon2:c.T226C:p.Y76H,IKBIP:NM_201612:exon2:c.T226C:p.Y76H	0.0166113	0.013	0.00797045	0.0,D	0.999,D	5.599094,26.5	5.97
190	22	19119522	rs151069324	G	A	TSSK2	exonic	.	missense SNV	TSSK2:NM_053006:exon1:c.G610A:p.V204M	0.00166113	0.001	0.00116595	0.001,D	0.999,D	5.401399,26.0	5.06
190	22	36054801	rs371590566	G	A	APOL6	exonic	.	missense SNV	APOL6:NM_030641:exon3:c.G190A:p.A64T	0	0.0008	0.00155461	0.0,D	1.0,D	4.901500,24.9	4.27
190	13	52726781	rs141399003	T	C	NEK3	exonic	.	missense SNV	NEK3:NM_001146099:exon5:c.A356G:p.H119R,NEK3:NM_002498:exon5:c.A356G:p.H119R,NEK3:NM_152720:exon5:c.A356G:p.H119R	0.00664452	0.0066	0.00544112	0.0,D	1.0,D	5.142691,25.4	5.92
190	17	45376754	rs554164072	G	C	ITGB3	exonic	.	missense SNV	ITGB3:NM_000212:exon11:c.G1771C:p.D591H	0.00166113	0.0013	0.0007773	0.006,D	1.0,D	5.782961,27.1	5.84
190	5	169812421	rs139716868	G	A	KCNMB1	exonic	.	missense SNV	KCNMB1:NM_004137:exon2:c.C31T:p.R11W	0.00664452	0.0057	0.00524679	0.008,D	1.0,D	6.988690,33	5.14
190	8	144378671	.	C	T	ZNF696	exonic	.	stopgain	ZNF696:NM_030895:exon3:c.C826T:p.Q276X	.	.	.	.	.	12.200753,38	2.78
192	2	179655434	rs397517497	C	T	TTN	splicing	NM_001256850:exon11:c.1800+1G>A;NM_001267550:exon11:c.1800+1G>A;NM_133378:exon11:c.1800+1G>A;NM_133379:exon11:c.1800+1G>A	.	.	0.00166113	0.0005	0.00116595	.	.	4.454898,24.2	4.96
192	9	94794759	rs537140001	G	A	SPTLC1	exonic	.	missense SNV	SPTLC1:NM_001281303:exon15:c.C1378T:p.R460C	0	0.0015	0.00310921	.	.	1.879699,15.46	.
192	7	149474827	rs191064068	G	A	SSPO	exonic	.	missense SNV	SSPO:NM_198455:exon5:c.G626A:p.R209H	0.00664452	0.0056	0.00136028	.	.	1.946711,15.88	.
192	X	100749576	rs376902940	G	T	ARMCX4	exonic	.	missense SNV	ARMCX4:NM_001256155:exon2:c.G6000T:p.K2000N	0.00652174	0.0059	0.0060241	0.005,D	.	1.784283,14.89	.
192	9	126144067	rs962581238	T	C	DENND1A	exonic	.	missense SNV	DENND1A:NM_020946:exon22:c.A2674G:p.M892V	.	9.756e-05	.	0.005,D	0.915,D	3.298450,22.9	4.79
192	16	88496047	.	C	A	ZNF469	exonic	.	missense SNV	ZNF469:NM_001127464:exon1:c.C2169A:p.S723R	.	.	.	0.006,D	0.923,D	6.077333,28.1	3.88
192	1	11131025	rs201491928	G	A	EXOSC10	exonic	.	missense SNV	EXOSC10:NM_002685:exon20:c.C2173T:p.R725W,EXOSC10:NM_001001998:exon21:c.C2248T:p.R750W	0.00332226	0.0008	0.00038865	0.003,D	0.935,D	6.682670,32	4.91
192	16	1272087	rs113403420	C	T	TPSG1	exonic	.	missense SNV	TPSG1:NM_012467:exon6:c.G667A:p.G223R	.	0.0007	0.00097163	0.047,D	0.936,D	4.789688,24.7	.
192	6	41029329	rs142866037	G	A	APOBEC2	exonic	.	missense SNV	APOBEC2:NM_006789:exon2:c.G394A:p.A132T	0.00830565	0.0039	0.00524679	0.001,D	0.947,D	5.616561,26.6	5.69
192	1	27278439	rs150246438	G	A	C1orf172	exonic	.	missense SNV	C1orf172:NM_152365:exon2:c.C433T:p.R145W	0	0.0855	0.00097163	0.019,D	0.951,D	6.252094,28.9	3.91
192	10	18292207	rs142995301	G	A	SLC39A12	exonic	.	missense SNV	SLC39A12:NM_001282734:exon11:c.G1465A:p.V489M,SLC39A12:NM_152725:exon11:c.G1756A:p.V586M,SLC39A12:NM_001145195:exon12:c.G1867A:p.V623M,SLC39A12:NM_001282733:exon12:c.G1864A:p.V622M	0.00166113	0.0032	0.00446949	0.002,D	0.957,D	4.311578,24.0	3.55
192	20	16385467	rs779500281	T	C	KIF16B	exonic	.	missense SNV	KIF16B:NM_001199865:exon17:c.A1775G:p.Y592C,KIF16B:NM_001199866:exon17:c.A1775G:p.Y592C,KIF16B:NM_024704:exon17:c.A1775G:p.Y592C	.	0.0004	0.00038865	0.022,D	0.959,D	5.105969,25.3	5.9
192	19	36333099	rs752712664	G	A	NPHS1	exonic	.	missense SNV	NPHS1:NM_004646:exon19:c.C2590T:p.R864C	.	0.0003	0.00038865	0.0,D	0.97,D	7.463207,34	4.93
192	20	377134	rs375609488	C	T	TRIB3	exonic	.	missense SNV	TRIB3:NM_021158:exon4:c.C877T:p.R293C	.	0.0004	.	0.0,D	0.98,D	4.618990,24.5	5.23
192	15	66612933	.	G	A	DIS3L	exonic	.	missense SNV	DIS3L:NM_001143688:exon9:c.G1189A:p.D397N,DIS3L:NM_133375:exon9:c.G940A:p.D314N	.	.	.	0.0,D	0.98,D	7.303395,34	5.11
192	19	41086245	rs146113659	G	A	SHKBP1	exonic	.	missense SNV	SHKBP1:NM_138392:exon7:c.G416A:p.R139Q	0	0.0013	0.00019433	.	0.986,D	4.300109,24.0	5.26
192	1	158811946	rs748763173	G	A	MNDA	exonic	.	missense SNV	MNDA:NM_002432:exon2:c.G3A:p.M1I	.	0.0002	0.00086505	0.0,D	0.986,D	3.065435,22.4	2.57
192	19	18652764	.	T	C	FKBP8	exonic	.	missense SNV	FKBP8:NM_012181:exon2:c.A17G:p.E6G	.	.	.	0.0,D	0.986,D	3.895439,23.5	4.22
192	1	8403955	.	A	G	SLC45A1	exonic	.	missense SNV	SLC45A1:NM_001080397:exon8:c.A2129G:p.Y710C	.	.	.	0.024,D	0.991,D	4.782606,24.7	5.1
192	12	70949899	rs756418407	G	A	PTPRB	exonic	.	missense SNV	PTPRB:NM_001206971:exon16:c.C3820T:p.R1274W,PTPRB:NM_001206972:exon16:c.C3820T:p.R1274W,PTPRB:NM_002837:exon17:c.C4090T:p.R1364W,PTPRB:NM_001109754:exon19:c.C4744T:p.R1582W	.	0.0009	0.00155461	0.026,D	0.992,D	6.783826,32	5.59
192	2	9994513	.	G	A	TAF1B	exonic	.	missense SNV	TAF1B:NM_005680:exon5:c.G362A:p.C121Y	.	.	.	0.003,D	0.994,D	5.915309,27.5	5.32
192	19	3148667	.	G	C	GNA15	exonic	.	missense SNV	GNA15:NM_002068:exon2:c.G224C:p.R75P	.	.	.	0.016,D	0.997,D	3.198465,22.7	.
192	4	1657150	rs200847112	G	C	FAM53A	exonic	.	missense SNV	FAM53A:NM_001013622:exon4:c.C437G:p.T146S,FAM53A:NM_001174070:exon4:c.C437G:p.T146S	0	0.0068	0.00485814	0.0,D	0.998,D	4.928347,25.0	3.94
192	16	613869	rs759292493	C	T	C16orf11	exonic	.	missense SNV	C16orf11:NM_145270:exon2:c.C575T:p.P192L	.	0.0065	0.0058434	0.0,D	0.998,D	5.521741,26.3	5.06
192	19	56459434	rs745631905	T	G	NLRP8	exonic	.	missense SNV	NLRP8:NM_176811:exon1:c.T166G:p.F56V	.	0.0002	0.00038865	0.0,D	0.998,D	3.589259,23.2	2.23
192	5	5447570	rs560819906	A	G	KIAA0947	exonic	.	missense SNV	KIAA0947:NM_015325:exon8:c.A455G:p.K152R	0.00332226	0.0015	0.00563545	0.012,D	0.998,D	4.946048,25.0	5.87
192	1	155984853	rs759287947	T	C	SSR2	exonic	.	missense SNV	SSR2:NM_003145:exon4:c.A262G:p.N88D	.	0.0008	0.00116595	0.0,D	0.999,D	6.008441,27.9	4.17
192	17	38519629	rs915850550	C	T	GJD3	exonic	.	missense SNV	GJD3:NM_152219:exon1:c.G439A:p.E147K	.	0.0005	.	0.0,D	0.999,D	7.235582,34	3.02
192	12	117274083	.	G	A	RNFT2	exonic	.	missense SNV	RNFT2:NM_001109903:exon10:c.G1196A:p.C399Y,RNFT2:NM_032814:exon10:c.G1196A:p.C399Y	.	.	.	0.0,D	0.999,D	6.463506,29.9	5.47
192	5	176824007	rs34044544	G	A	SLC34A1	exonic	.	missense SNV	SLC34A1:NM_003052:exon12:c.G1348A:p.G450S	0.00332226	0.0034	0.00369219	0.001,D	0.999,D	7.323720,34	5.39
192	14	24109057	.	C	T	DHRS2	exonic	.	missense SNV	DHRS2:NM_005794:exon4:c.C373T:p.P125S,DHRS2:NM_182908:exon4:c.C373T:p.P125S	.	.	0.00097163	0.001,D	0.999,D	4.239986,23.9	3.44
192	1	53682482	rs771421466	C	A	C1orf123	exonic	.	missense SNV	C1orf123:NM_017887:exon6:c.G311T:p.G104V	.	0.0003	0.00019433	0.0,D	1.0,D	6.973616,33	5.7
192	16	30409548	rs769484852	C	T	ZNF48	exonic	.	missense SNV	ZNF48:NM_001214907:exon2:c.C608T:p.T203M,ZNF48:NM_152652:exon2:c.C977T:p.T326M,ZNF48:NM_001214906:exon3:c.C977T:p.T326M,ZNF48:NM_001214909:exon3:c.C977T:p.T326M	.	.	.	0.0,D	1.0,D	5.502617,26.2	4.62
192	11	108381036	rs148791411	G	C	EXPH5	exonic	.	stopgain	EXPH5:NM_015065:exon6:c.C5198G:p.S1733X	0.00332226	0.0003	.	.	.	9.686965,36	2.98
192	19	7810932	rs757971690	G	A	CD209	exonic	.	stopgain	CD209:NM_001144893:exon2:c.C88T:p.Q30X,CD209:NM_001144894:exon2:c.C88T:p.Q30X,CD209:NM_001144896:exon3:c.C148T:p.Q50X,CD209:NM_001144895:exon4:c.C220T:p.Q74X,CD209:NM_001144897:exon4:c.C220T:p.Q74X,CD209:NM_001144899:exon4:c.C220T:p.Q74X,CD209:NM_021155:exon4:c.C220T:p.Q74X	.	0.0014	0.00524679	.	.	5.204343,25.5	.
192	3	148614492	rs747411043	T	A	CPA3	exonic	.	stoploss	CPA3:NM_001870:exon11:c.T1252A:p.X418K	.	0.0003	0.00058343	.	.	1.111139,11.27	5.37
192	5	102423604	.	A	G	GIN1	exonic	.	stoploss	GIN1:NM_017676:exon8:c.T1567C:p.X523Q	.	.	.	.	.	1.991411,16.16	3.23
194	12	112712663	rs567333775	C	T	HECTD4	exonic	.	missense SNV	HECTD4:NM_001109662:exon10:c.G1357A:p.V453I	0.00166113	0.0012	0.00174893	0.024,D	.	5.283671,25.7	5.93
194	20	37263378	.	T	A	ARHGAP40	exonic	.	missense SNV	ARHGAP40:NM_001164431:exon6:c.T896A:p.I299N	.	9.181e-05	0.00019433	0.041,D	.	3.286889,22.8	3.86
194	2	198646564	rs115292776	T	A	BOLL	exonic	.	missense SNV	BOLL:NM_001284361:exon2:c.A29T:p.D10V,BOLL:NM_001284362:exon2:c.A29T:p.D10V,BOLL:NM_033030:exon2:c.A11T:p.D4V,BOLL:NM_197970:exon2:c.A47T:p.D16V	0.00166113	0.0014	0.00349786	0.0,D	0.926,D	4.992693,25.1	5.62
194	8	114326822	rs370667704	G	A	CSMD3	exonic	.	missense SNV	CSMD3:NM_052900:exon2:c.C379T:p.H127Y,CSMD3:NM_198123:exon2:c.C379T:p.H127Y,CSMD3:NM_198124:exon3:c.C259T:p.H87Y	.	6.156e-05	.	0.034,D	0.968,D	1.720650,14.53	5.72
194	20	11904094	.	C	T	BTBD3	exonic	.	missense SNV	BTBD3:NM_001282552:exon4:c.C896T:p.T299I,BTBD3:NM_001282554:exon4:c.C896T:p.T299I,BTBD3:NM_014962:exon4:c.C1349T:p.T450I,BTBD3:NM_001282550:exon5:c.C1166T:p.T389I,BTBD3:NM_001282551:exon5:c.C1166T:p.T389I,BTBD3:NM_181443:exon5:c.C1478T:p.T493I	.	.	.	0.018,D	0.98,D	6.081210,28.2	6.02
194	9	137653805	rs149912828	C	T	COL5A1	exonic	.	missense SNV	COL5A1:NM_000093:exon19:c.C1970T:p.P657L,COL5A1:NM_001278074:exon19:c.C1970T:p.P657L	.	0.0001	.	0.003,D	0.982,D	5.843028,27.3	4.53
194	X	65822619	rs769082256	C	G	EDA2R	exonic	.	missense SNV	EDA2R:NM_001242310:exon4:c.G373C:p.V125L,EDA2R:NM_001199687:exon5:c.G373C:p.V125L,EDA2R:NM_021783:exon5:c.G373C:p.V125L	.	0.0011	0.0001947	0.005,D	0.99,D	3.957262,23.6	.
194	16	88781315	rs201378312	G	A	CTU2	exonic	.	missense SNV	CTU2:NM_001012759:exon13:c.G1400A:p.R467H,CTU2:NM_001012762:exon13:c.G1400A:p.R467H	0.00166113	0.0005	0.00038926	0.002,D	0.992,D	7.210407,34	4.96
194	9	131107679	rs148684713	G	A	SLC27A4	exonic	.	missense SNV	SLC27A4:NM_005094:exon3:c.G407A:p.R136H	0.00332226	0.0041	0.00427517	0.003,D	0.994,D	5.064876,25.2	4.48
194	20	52786155	rs115260488	C	T	CYP24A1	exonic	.	missense SNV	CYP24A1:NM_000782:exon4:c.G616A:p.E206K,CYP24A1:NM_001128915:exon4:c.G616A:p.E206K	0.00498339	0.0034	0.00349786	0.011,D	0.995,D	7.178607,34	4.67
194	3	113015647	rs148547745	A	T	WDR52	exonic	.	missense SNV	WDR52:NM_001164496:exon33:c.T5163A:p.N1721K	0.00664452	0.0082	0.00699844	0.004,D	0.997,D	4.395647,24.1	.
194	16	67424231	rs529530261	G	A	TPPP3	exonic	.	missense SNV	TPPP3:NM_015964:exon4:c.C377T:p.T126M,TPPP3:NM_016140:exon5:c.C377T:p.T126M	0	0.0005	0.00019433	0.0,D	1.0,D	5.410238,26.0	3.87
194	22	19905685	rs749157073	G	A	TXNRD2	exonic	.	missense SNV	TXNRD2:NM_001282512:exon5:c.C430T:p.R144C	.	8.827e-06	.	0.0,D	1.0,D	7.263289,34	3.78
194	2	237247013	rs186626813	G	A	IQCA1	exonic	.	missense SNV	IQCA1:NM_001270584:exon16:c.C1846T:p.R616C,IQCA1:NM_001270585:exon17:c.C1993T:p.R665C,IQCA1:NM_024726:exon17:c.C1969T:p.R657C	0.00664452	0.0073	0.00330482	0.0,D	1.0,D	7.853725,35	5.47
194	1	27677375	rs187197622	G	A	SYTL1	exonic	.	missense SNV	SYTL1:NM_001193308:exon11:c.G1096A:p.E366K,SYTL1:NM_032872:exon11:c.G1060A:p.E354K	0.00664452	0.0028	0.00446949	0.0,D	1.0,D	6.228811,28.8	4.49
194	10	5693298	.	G	T	ASB13	exonic	.	missense SNV	ASB13:NM_024701:exon3:c.C260A:p.T87N	.	.	0.00019433	0.0,D	1.0,D	5.458522,26.1	4.61
194	6	4117594	rs201392950	A	G	ECI2	exonic	.	missense SNV	ECI2:NM_001166010:exon9:c.T887C:p.F296S,ECI2:NM_006117:exon9:c.T887C:p.F296S,ECI2:NM_206836:exon9:c.T977C:p.F326S	.	0.0005	0.00038865	0.0,D	1.0,D	6.897936,33	5.02
194	9	2718887	.	G	A	KCNV2	exonic	.	missense SNV	KCNV2:NM_133497:exon1:c.G1148A:p.R383H	.	.	.	0.0,D	1.0,D	6.886445,33	5.07
194	15	78917623	.	T	C	CHRNB4	exonic	.	missense SNV	CHRNB4:NM_001256567:exon5:c.A370G:p.T124A,CHRNB4:NM_000750:exon6:c.A1349G:p.D450G	.	6.109e-05	0.00038865	0.001,D	1.0,D	6.458733,29.9	5.37
194	13	24242916	.	C	A	TNFRSF19	exonic	.	missense SNV	TNFRSF19:NM_001204459:exon7:c.C529A:p.P177T,TNFRSF19:NM_001204458:exon9:c.C925A:p.P309T,TNFRSF19:NM_018647:exon9:c.C925A:p.P309T,TNFRSF19:NM_148957:exon9:c.C925A:p.P309T	.	5.437e-05	.	0.002,D	1.0,D	6.419658,29.7	6.07
194	3	5249841	rs201299932	C	T	EDEM1	exonic	.	stopgain	EDEM1:NM_014674:exon8:c.C1402T:p.R468X	.	6.169e-05	.	.	.	14.072974,44	5.41
194	19	58988751	.	C	T	ZNF446	exonic	.	stopgain	ZNF446:NM_017908:exon2:c.C166T:p.Q56X	.	.	.	.	.	10.210919,36	3.38
195	7	149484976	rs372638209	G	A	SSPO	exonic	.	missense SNV	SSPO:NM_198455:exon26:c.G3731A:p.C1244Y	0.00332226	0.0024	0.00174961	.	.	2.114661,16.95	4.67
195	16	2871095	rs146250648	G	A	PRSS21	exonic	.	missense SNV	PRSS21:NM_001270452:exon5:c.G658A:p.E220K	0.00830565	0.0054	0.00758165	.	.	.	.
195	6	36359565	.	C	G	PXT1	exonic	.	missense SNV	PXT1:NM_152990:exon5:c.G387C:p.W129C	.	.	.	0.0,D	0.912,D	6.497787,31	4.84
195	12	56818610	rs151238555	G	A	TIMELESS	exonic	.	missense SNV	TIMELESS:NM_003920:exon15:c.C1804T:p.R602W	0	0.0009	0.00116595	0.001,D	0.919,D	7.583561,34	4.74
195	6	52357122	rs773723965	C	T	EFHC1	exonic	.	missense SNV	EFHC1:NM_018100:exon11:c.C1906T:p.R636C,EFHC1:NM_001172420:exon12:c.C1849T:p.R617C	.	0.0003	.	0.0,D	0.942,D	7.586096,34	3.78
195	14	21502023	rs140148764	T	C	RNASE13	exonic	.	missense SNV	RNASE13:NM_001012264:exon2:c.A425G:p.Y142C	0.0182724	0.016	0.00913331	0.022,D	0.947,D	3.460420,23.0	2.74
195	7	35077430	.	C	G	DPY19L1	exonic	.	missense SNV	DPY19L1:NM_015283:exon1:c.G79C:p.A27P	.	.	0.0008643	0.009,D	0.975,D	3.904779,23.5	2.31
195	16	88876532	rs201944035	C	T	APRT	exonic	.	missense SNV	APRT:NM_000485:exon4:c.G346A:p.A116T,APRT:NM_001030018:exon4:c.G346A:p.A116T	0.00166113	0.0023	0.00194326	0.001,D	0.98,D	5.656931,26.7	3.88
195	9	129642652	rs370293094	G	A	ZBTB34	exonic	.	missense SNV	ZBTB34:NM_001099270:exon2:c.G962A:p.R321H	.	0.0011	0.00116595	0.031,D	0.98,D	6.805710,32	5.78
195	19	17396503	.	G	T	ANKLE1	exonic	.	missense SNV	ANKLE1:NM_001278443:exon8:c.G1601T:p.C534F,ANKLE1:NM_001278445:exon8:c.G1538T:p.C513F,ANKLE1:NM_152363:exon8:c.G1712T:p.C571F	.	.	.	0.002,D	0.986,D	5.584114,26.5	4.09
195	X	117796697	rs200574073	T	C	DOCK11	exonic	.	missense SNV	DOCK11:NM_144658:exon45:c.T5018C:p.I1673T	0.00652174	0.0025	0.00155703	0.0,D	0.994,D	4.004910,23.6	5.51
195	8	10396002	rs141414987	C	A	PRSS55	exonic	.	missense SNV	PRSS55:NM_198464:exon5:c.C758A:p.P253H	0.00332226	0.0055	0.00660707	0.0,D	0.997,D	5.914836,27.5	4.2
195	19	36018994	.	C	T	SBSN	exonic	.	missense SNV	SBSN:NM_001166034:exon1:c.G190A:p.E64K,SBSN:NM_001166035:exon1:c.G190A:p.E64K,SBSN:NM_198538:exon1:c.G190A:p.E64K	.	.	.	0.0,D	0.997,D	6.112109,28.3	3.92
195	X	9905577	rs760570884	G	T	SHROOM2	exonic	.	missense SNV	SHROOM2:NM_001649:exon7:c.G3991T:p.A1331S	.	0.0035	0.00272056	0.018,D	0.998,D	5.686029,26.8	4.98
195	X	2942134	rs757947996	G	C	ARSH	exonic	.	missense SNV	ARSH:NM_001011719:exon6:c.G974C:p.G325A	.	0.0003	.	0.0,D	0.999,D	3.868861,23.5	3.79
195	9	134026097	rs117680443	G	T	NUP214	exonic	.	missense SNV	NUP214:NM_005085:exon16:c.G2222T:p.R741L	0.0149502	0.0079	0.00893898	0.043,D	0.999,D	7.034304,33	5.84
195	6	31779308	rs768259019	C	T	HSPA1L	exonic	.	missense SNV	HSPA1L:NM_005527:exon2:c.G442A:p.V148M	.	2.892e-05	0.00019433	0.0,D	1.0,D	5.809117,27.2	4.76
195	9	135374854	rs201351590	G	C	C9orf171	exonic	.	missense SNV	C9orf171:NM_001282957:exon3:c.G391C:p.G131R,C9orf171:NM_207417:exon4:c.G499C:p.G167R	0.00498339	0.0025	0.00174893	0.0,D	1.0,D	6.007053,27.9	5.26
195	12	58202018	.	C	T	AVIL	exonic	.	missense SNV	AVIL:NM_006576:exon10:c.G1153A:p.A385T	.	.	0.00019433	0.001,D	1.0,D	7.163633,34	5.19
196	16	88873612	.	G	A	CDT1	splicing	NM_030928:exon8:c.1275+1G>A	.	.	.	.	.	.	.	4.861395,24.9	4.25
196	4	2943419	rs61740573	G	A	NOP14	exonic	.	missense SNV	NOP14:NM_003703:exon15:c.C2089T:p.R697C	0.00166113	0.0221	0.00116595	0.008,D	0.927,D	5.582875,26.5	3.81
196	2	8957755	rs368435770	C	T	KIDINS220	exonic	.	missense SNV	KIDINS220:NM_020738:exon4:c.G299A:p.R100H	.	0.0002	.	0.002,D	0.944,D	7.667607,35	4.71
196	1	1154157	rs192791486	C	T	SDF4	exonic	.	missense SNV	SDF4:NM_016176:exon5:c.G728A:p.R243Q,SDF4:NM_016547:exon5:c.G728A:p.R243Q	0.00664452	0.0025	0.00136028	0.047,D	0.955,D	5.263647,25.7	4.55
196	1	156035719	.	T	G	RAB25	exonic	.	missense SNV	RAB25:NM_020387:exon2:c.T61G:p.S21A	.	.	.	0.017,D	0.978,D	6.311469,29.2	5.3
196	16	57474717	rs775237218	C	T	CIAPIN1	exonic	.	missense SNV	CIAPIN1:NM_020313:exon2:c.G124A:p.V42M	.	0.0001	.	0.002,D	0.98,D	5.880348,27.4	4.99
196	17	33464568	rs752292980	A	G	NLE1	exonic	.	missense SNV	NLE1:NM_018096:exon6:c.T629C:p.L210P	.	5.459e-05	0.00019433	0.005,D	0.982,D	6.430035,29.7	4.78
196	9	117138972	rs202114704	T	C	AKNA	exonic	.	missense SNV	AKNA:NM_030767:exon3:c.A1115G:p.K372R	0	0.0029	0.00136028	0.0,D	0.985,D	3.401618,23.0	3.22
196	17	10427956	rs569489518	G	A	MYH2	exonic	.	missense SNV	MYH2:NM_001100112:exon35:c.C5002T:p.R1668W,MYH2:NM_017534:exon35:c.C5002T:p.R1668W	0	9.799e-05	.	0.0,D	0.988,D	6.065460,28.1	5.31
196	16	3613908	rs765941259	G	A	NLRC3	exonic	.	missense SNV	NLRC3:NM_178844:exon5:c.C1030T:p.R344C	.	0.0012	0.0007773	0.001,D	0.988,D	2.080246,16.73	4.13
196	17	73815803	rs552908426	G	A	UNK	exonic	.	missense SNV	UNK:NM_001080419:exon12:c.G1585A:p.V529M	0.00332226	0.0025	0.00213758	0.017,D	0.988,D	6.669954,32	4.66
196	22	38121687	.	C	G	TRIOBP	exonic	.	missense SNV	TRIOBP:NM_001039141:exon7:c.C3124G:p.P1042A	.	.	.	0.003,D	0.994,D	4.336185,24.0	4.86
196	1	12262042	rs199931640	A	G	TNFRSF1B	exonic	.	missense SNV	TNFRSF1B:NM_001066:exon9:c.A919G:p.K307E	0.0199336	0.0096	0.00369219	0.024,D	0.994,D	5.408338,26.0	4.96
196	19	54600332	rs774968719	G	T	OSCAR	exonic	.	missense SNV	OSCAR:NM_001282350:exon3:c.C157A:p.L53I,OSCAR:NM_133168:exon3:c.C157A:p.L53I,OSCAR:NM_001282349:exon4:c.C190A:p.L64I,OSCAR:NM_133169:exon4:c.C190A:p.L64I,OSCAR:NM_130771:exon5:c.C202A:p.L68I,OSCAR:NM_206818:exon5:c.C202A:p.L68I	.	0.0001	.	0.004,D	0.996,D	5.170105,25.5	.
196	14	89291074	.	T	A	TTC8	exonic	.	missense SNV	TTC8:NM_001288781:exon2:c.T23A:p.L8Q,TTC8:NM_144596:exon2:c.T23A:p.L8Q,TTC8:NM_198309:exon2:c.T23A:p.L8Q,TTC8:NM_198310:exon2:c.T23A:p.L8Q	.	.	0.00019433	0.001,D	0.997,D	6.411125,29.7	5.51
196	1	156035720	.	C	T	RAB25	exonic	.	missense SNV	RAB25:NM_020387:exon2:c.C62T:p.S21L	.	.	.	0.006,D	0.997,D	7.400947,34	5.3
196	22	19967673	rs185461067	C	T	ARVCF	exonic	.	missense SNV	ARVCF:NM_001670:exon6:c.G989A:p.R330Q	0.00498339	0.0028	0.00311042	0.002,D	0.998,D	4.944212,25.0	2.12
196	2	99787009	rs141265262	C	T	MITD1	exonic	.	missense SNV	MITD1:NM_138798:exon5:c.G584A:p.R195Q	0.00996678	0.0091	0.00913331	0.0,D	0.999,D	7.933800,35	4.66
196	5	178392211	rs772456798	A	G	ZNF454	exonic	.	missense SNV	ZNF454:NM_001178089:exon5:c.A806G:p.E269G,ZNF454:NM_001178090:exon5:c.A806G:p.E269G,ZNF454:NM_182594:exon5:c.A806G:p.E269G	.	0.0004	0.00038865	0.001,D	0.999,D	5.693386,26.8	4.46
196	19	3730368	rs561257730	C	T	TJP3	exonic	.	missense SNV	TJP3:NM_001267560:exon5:c.C277T:p.R93W,TJP3:NM_001267561:exon5:c.C304T:p.R102W	0.00166113	0.0003	.	0.0,D	1.0,D	7.494629,34	4.39
196	1	169505766	rs753691316	G	A	F5	exonic	.	missense SNV	F5:NM_000130:exon14:c.C4949T:p.A1650V	.	0.001	0.00136028	0.001,D	1.0,D	7.112884,34	5
196	7	2583596	rs199745325	C	T	BRAT1	exonic	.	missense SNV	BRAT1:NM_152743:exon5:c.G431A:p.G144D	0.0149502	0.0132	0.00797045	0.004,D	1.0,D	5.288357,25.7	5.1
197	3	20219762	rs755940478	C	T	SGOL1	splicing	NM_001012409:exon4:c.416+1G>A;NM_001012410:exon4:c.416+1G>A;NM_001012411:exon4:c.416+1G>A;NM_001012412:exon4:c.416+1G>A;NM_001012413:exon4:c.416+1G>A;NM_001199251:exon4:c.416+1G>A;NM_001199252:exon4:c.416+1G>A;NM_001199253:exon4:c.416+1G>A;NM_001199254:exon4:c.416+1G>A;NM_001199255:exon4:c.416+1G>A;NM_001199256:exon4:c.416+1G>A;NM_001199257:exon4:c.416+1G>A;NM_138484:exon4:c.416+1G>A	.	.	.	0.0002	.	.	.	5.957615,27.7	5.93
197	1	17699660	rs779697940	C	T	PADI6	exonic	.	missense SNV	PADI6:NM_207421:exon2:c.C226T:p.P76S	.	5.795e-05	.	.	.	1.336713,12.46	.
197	11	17574951	rs945886820	C	T	OTOG	exonic	.	missense SNV	OTOG:NM_001277269:exon5:c.C461T:p.A154V	.	.	.	0.009,D	.	7.177492,34	5.44
197	13	78191754	rs369787208	T	C	SCEL	exonic	.	missense SNV	SCEL:NM_001160706:exon23:c.T1346C:p.L449P,SCEL:NM_003843:exon24:c.T1412C:p.L471P,SCEL:NM_144777:exon25:c.T1472C:p.L491P	.	0.0001	.	0.001,D	0.914,D	5.001435,25.1	4.88
197	12	56818610	rs151238555	G	A	TIMELESS	exonic	.	missense SNV	TIMELESS:NM_003920:exon15:c.C1804T:p.R602W	0	0.0009	0.00116595	0.001,D	0.919,D	7.583561,34	4.74
197	17	72943119	rs200113739	G	A	OTOP3	exonic	.	missense SNV	OTOP3:NM_001272005:exon6:c.G1115A:p.C372Y,OTOP3:NM_178233:exon6:c.G1169A:p.C390Y	0.00166113	0.0034	0.00582977	0.019,D	0.93,D	3.534525,23.1	3.34
197	17	42807322	rs140298749	G	A	DBF4B	exonic	.	missense SNV	DBF4B:NM_025104:exon4:c.G275A:p.R92H,DBF4B:NM_145663:exon4:c.G275A:p.R92H	.	0.0005	0.00019433	0.003,D	0.939,D	6.423631,29.7	3.43
197	22	42154480	rs779589520	G	A	MEI1	exonic	.	missense SNV	MEI1:NM_152513:exon18:c.G2063A:p.R688H	.	3.272e-05	.	0.009,D	0.95,D	6.330619,29.3	2.78
197	7	99129120	rs773389861	G	A	ZKSCAN5	exonic	.	missense SNV	ZKSCAN5:NM_014569:exon7:c.G1768A:p.V590M,ZKSCAN5:NM_145102:exon7:c.G1768A:p.V590M	.	1.761e-05	.	0.039,D	0.95,D	3.996743,23.6	5.23
197	17	59938900	rs764585550	T	C	BRIP1	exonic	.	missense SNV	BRIP1:NM_032043:exon2:c.A1G:p.M1V	.	0.0002	0.00058298	0.0,D	0.952,D	3.379053,22.9	5.32
197	4	87968000	rs748953806	A	G	AFF1	exonic	.	missense SNV	AFF1:NM_005935:exon3:c.A292G:p.K98E,AFF1:NM_001166693:exon4:c.A313G:p.K105E	.	5.437e-05	.	0.012,D	0.962,D	2.225154,17.67	3.16
197	17	73736065	rs150184884	C	T	ITGB4	exonic	.	missense SNV	ITGB4:NM_001005619:exon19:c.C2359T:p.R787C,ITGB4:NM_000213:exon20:c.C2359T:p.R787C,ITGB4:NM_001005731:exon20:c.C2359T:p.R787C	0.00166113	0.0004	0.00058298	0.002,D	0.969,D	6.301130,29.1	2.82
197	10	90974776	rs143793106	T	C	LIPA	exonic	.	missense SNV	LIPA:NM_001288979:exon8:c.A661G:p.T221A,LIPA:NM_000235:exon10:c.A1009G:p.T337A,LIPA:NM_001127605:exon10:c.A1009G:p.T337A	0.00664452	0.0097	0.00466382	0.008,D	0.973,D	4.962874,25.1	3.94
197	17	40714796	rs200009135	G	C	COASY	exonic	.	missense SNV	COASY:NM_025233:exon1:c.G156C:p.Q52H,COASY:NM_001042529:exon2:c.G156C:p.Q52H,COASY:NM_001042532:exon3:c.G243C:p.Q81H	0.00830565	0.0066	0.00349786	0.0,D	0.98,D	3.837939,23.4	3.72
197	6	152522988	rs200066979	C	G	SYNE1	exonic	.	missense SNV	SYNE1:NM_033071:exon126:c.G22903C:p.E7635Q,SYNE1:NM_182961:exon127:c.G23116C:p.E7706Q	0.00166113	0.0011	0.00097201	0.006,D	0.988,D	4.562016,24.4	6.08
197	11	59245217	rs752359039	C	A	OR4D10	exonic	.	missense SNV	OR4D10:NM_001004705:exon1:c.C315A:p.H105Q	.	5.446e-05	.	0.0,D	0.996,D	3.600020,23.2	.
197	9	115923801	rs200288219	C	T	SLC31A2	exonic	.	missense SNV	SLC31A2:NM_001860:exon3:c.C86T:p.S29L	0	0.0024	0.00446949	0.0,D	0.999,D	7.738431,35	5.46
197	3	46871970	rs572702155	C	A	PRSS42	exonic	.	missense SNV	PRSS42:NM_182702:exon5:c.G806T:p.G269V	0.00166113	0.0043	0.00194326	0.001,D	0.999,D	4.867013,24.9	.
197	9	107266626	rs79836745	T	C	OR13F1	exonic	.	missense SNV	OR13F1:NM_001004485:exon1:c.T83C:p.F28S	0.00830565	0.0085	0.00933126	0.012,D	0.999,D	2.244584,17.80	3.91
197	9	95873003	rs188791736	C	T	C9orf89	exonic	.	stopgain	C9orf89:NM_032310:exon3:c.C304T:p.Q102X	0.00664452	0.0019	0.00466382	.	.	9.325894,35	2.17
197	3	132347185	rs200642410	G	A	ACAD11	exonic	.	stopgain	ACAD11:NM_032169:exon8:c.C1069T:p.R357X	.	0.0001	.	.	.	10.897068,37	2.99
198	5	43508756	rs761064669	G	A	C5orf34	exonic	.	stopgain	C5orf34:NM_198566:exon3:c.C208T:p.R70X	.	9.696e-05	.	.	.	11.883967,38	4.47
198	1	1903418	.	C	G	KIAA1751	splicing	NM_001080484:exon9:c.888+1G>C	.	.	.	.	.	.	.	2.871724,21.7	2.78
198	2	219619074	.	C	T	TTLL4	exonic	.	stopgain	TTLL4:NM_014640:exon20:c.C3562T:p.Q1188X	.	.	.	.	.	11.232748,37	3.81
198	1	101705679	rs555746685	C	A	S1PR1	exonic	.	missense SNV	S1PR1:NM_001400:exon2:c.C1139A:p.S380Y	0.00166113	0.0001	0.00038865	0.007,D	0.921,D	4.359683,24.1	5.38
198	10	79773529	.	C	T	POLR3A	exonic	.	missense SNV	POLR3A:NM_007055:exon11:c.G1451A:p.R484Q	.	8.805e-06	.	0.001,D	0.96,D	8.296237,35	5.69
198	2	27601514	rs140620118	G	A	ZNF513	exonic	.	missense SNV	ZNF513:NM_001201459:exon2:c.C433T:p.R145C,ZNF513:NM_144631:exon3:c.C619T:p.R207C	0.00166113	0.0002	0.00097163	0.001,D	0.971,D	5.385140,26.0	3.87
198	12	6167138	rs377501452	G	A	VWF	exonic	.	missense SNV	VWF:NM_000552:exon14:c.C1606T:p.L536F	0	0.001	0.00213758	0.016,D	0.971,D	5.288625,25.7	4.03
198	1	22199533	.	C	T	HSPG2	exonic	.	missense SNV	HSPG2:NM_005529:exon31:c.G3845A:p.S1282N	.	.	.	0.011,D	0.977,D	3.533772,23.1	4.01
198	2	45829212	.	A	G	SRBD1	exonic	.	missense SNV	SRBD1:NM_018079:exon3:c.T91C:p.S31P	.	.	0.00019433	0.012,D	0.986,D	6.286540,29.1	5.82
198	10	106160477	rs377507907	C	T	CCDC147	exonic	.	missense SNV	CCDC147:NM_001008723:exon13:c.C1855T:p.R619W	0.00830565	0.0047	0.00194326	0.001,D	0.996,D	7.824098,35	4.63
198	12	29689158	rs777330057	G	A	TMTC1	exonic	.	missense SNV	TMTC1:NM_001193451:exon11:c.C1769T:p.S590L,TMTC1:NM_175861:exon11:c.C1445T:p.S482L	.	0.0002	.	0.003,D	0.997,D	7.587012,34	5.66
198	5	150911225	.	C	T	FAT2	exonic	.	missense SNV	FAT2:NM_001447:exon13:c.G9734A:p.R3245H	.	.	.	0.003,D	0.997,D	6.980954,33	5.21
198	4	186456560	rs146768859	G	A	PDLIM3	exonic	.	missense SNV	PDLIM3:NM_001114107:exon1:c.C29T:p.P10L,PDLIM3:NM_001257962:exon1:c.C29T:p.P10L,PDLIM3:NM_001257963:exon1:c.C29T:p.P10L,PDLIM3:NM_014476:exon1:c.C29T:p.P10L	0.00498339	0.0067	0.00544112	0.0,D	0.999,D	5.148877,25.4	5.46
198	8	82441726	rs199820562	A	G	FABP12	exonic	.	missense SNV	FABP12:NM_001105281:exon2:c.T193C:p.F65L	0.00166113	0.0024	0.00194326	0.001,D	0.999,D	6.425891,29.7	4.96
198	2	237272511	rs750348489	G	A	IQCA1	exonic	.	missense SNV	IQCA1:NM_001270584:exon14:c.C1658T:p.A553V,IQCA1:NM_001270585:exon15:c.C1805T:p.A602V,IQCA1:NM_024726:exon15:c.C1781T:p.A594V	.	0.0003	0.00038865	0.002,D	0.999,D	6.977235,33	4.36
198	19	58118016	rs200454621	G	A	ZNF530	exonic	.	missense SNV	ZNF530:NM_020880:exon3:c.G1123A:p.G375R	0.00664452	0.0024	0.00330354	0.038,D	0.999,D	3.749316,23.3	.
198	16	70508128	rs186275161	G	A	FUK	exonic	.	missense SNV	FUK:NM_145059:exon16:c.G1874A:p.R625Q	0.00332226	0.0032	0.00369219	0.0,D	1.0,D	7.564475,34	5.74
199	2	28739673	.	A	T	PLB1	splicing	NM_001170585:exon2:c.56-2A>T;NM_153021:exon2:c.56-2A>T	.	.	.	.	.	.	.	2.503637,19.49	5.21
199	11	11374527	rs777486408	C	T	CSNK2A3	exonic	.	missense SNV	CSNK2A3:NM_001256686:exon1:c.G140A:p.R47Q	.	0.0001	.	.	.	3.993673,23.6	.
199	14	69259738	rs111758074	T	A	ZFP36L1	exonic	.	missense SNV	ZFP36L1:NM_001244701:exon2:c.A125T:p.Q42L	.	0.0013	0.00272056	0.0,D	.	2.015851,16.31	.
199	5	180551781	rs147120016	A	G	OR2V1	exonic	.	missense SNV	OR2V1:NM_001258283:exon1:c.T524C:p.V175A	0.00664452	0.0068	0.00874466	0.0,D	.	3.002004,22.2	5.08
199	X	26236026	rs550598433	T	A	MAGEB5	exonic	.	missense SNV	MAGEB5:NM_001271752:exon2:c.T608A:p.L203H	.	0.0003	.	0.0,D	.	3.270911,22.8	2.85
199	17	76482550	rs150966368	G	A	DNAH17	exonic	.	missense SNV	DNAH17:NM_173628:exon45:c.C6857T:p.S2286L	0.00332226	0.0043	0.00194326	0.034,D	.	5.286627,25.7	5.15
199	19	10943688	rs139213045	G	A	TMED1	exonic	.	missense SNV	TMED1:NM_006858:exon4:c.C667T:p.R223C	.	0.0005	0.00038865	0.012,D	0.912,D	7.015198,33	2.76
199	6	41029329	rs142866037	G	A	APOBEC2	exonic	.	missense SNV	APOBEC2:NM_006789:exon2:c.G394A:p.A132T	0.00830565	0.0039	0.00524679	0.001,D	0.947,D	5.616561,26.6	5.69
199	7	137613006	rs150075833	G	A	CREB3L2	exonic	.	missense SNV	CREB3L2:NM_001253775:exon2:c.C209T:p.P70L,CREB3L2:NM_194071:exon2:c.C209T:p.P70L	0	0.0029	0.00038865	0.0,D	0.958,D	4.038761,23.7	4.84
199	16	2335585	rs891579143	G	A	ABCA3	exonic	.	missense SNV	ABCA3:NM_001089:exon23:c.C3341T:p.T1114M	.	7.676e-05	.	.	0.959,D	6.533152,31	4.47
199	20	34065696	.	T	A	CEP250	exonic	.	missense SNV	CEP250:NM_007186:exon17:c.T1864A:p.L622I	.	.	.	0.009,D	0.96,D	4.928234,25.0	.
199	6	43197022	.	G	T	DNPH1	exonic	.	missense SNV	DNPH1:NM_006443:exon1:c.C173A:p.A58E,DNPH1:NM_199184:exon1:c.C173A:p.A58E	.	0.0003	0.00038911	0.004,D	0.964,D	6.826737,33	3.52
199	18	55269685	rs199534815	C	T	NARS	exonic	.	missense SNV	NARS:NM_004539:exon13:c.G1417A:p.V473M	0.00166113	0.0006	0.0007773	0.001,D	0.968,D	7.045325,33	6.16
199	12	113610313	rs779274973	G	C	DDX54	exonic	.	missense SNV	DDX54:NM_001111322:exon11:c.C1124G:p.T375R,DDX54:NM_024072:exon11:c.C1124G:p.T375R	.	8.805e-06	0.00038865	0.006,D	0.969,D	6.169508,28.5	5.28
199	17	2235584	.	A	G	TSR1	exonic	.	missense SNV	TSR1:NM_018128:exon8:c.T1375C:p.Y459H	.	.	.	0.0,D	0.971,D	5.823031,27.2	5.37
199	16	66436758	rs750789670	C	T	CDH5	exonic	.	missense SNV	CDH5:NM_001795:exon12:c.C2041T:p.R681W	.	0.0002	.	.	0.975,D	5.732142,26.9	4.12
199	19	44377614	rs76483217	G	A	ZNF404	exonic	.	missense SNV	ZNF404:NM_001033719:exon2:c.C743T:p.T248M	0.00332226	0.0208	.	0.002,D	0.976,D	2.992175,22.2	.
199	16	5040828	rs188060540	T	A	SEC14L5	exonic	.	missense SNV	SEC14L5:NM_014692:exon5:c.T406A:p.S136T	0.00166113	0.0036	0.00349786	0.01,D	0.981,D	5.920335,27.5	4.37
199	6	31604839	.	G	C	PRRC2A	exonic	.	missense SNV	PRRC2A:NM_004638:exon29:c.G6168C:p.K2056N,PRRC2A:NM_080686:exon29:c.G6168C:p.K2056N	.	0.0002	.	0.004,D	0.987,D	4.717900,24.6	6.03
199	1	247265307	rs202101391	T	C	ZNF669	exonic	.	missense SNV	ZNF669:NM_001142572:exon2:c.A112G:p.R38G,ZNF669:NM_024804:exon2:c.A370G:p.R124G	0.0166113	0.0129	0.0075787	0.006,D	0.987,D	4.028736,23.6	.
199	19	42558561	rs371938819	G	A	GRIK5	exonic	.	missense SNV	GRIK5:NM_002088:exon8:c.C967T:p.R323C	.	0.0002	.	0.002,D	0.993,D	7.383537,34	4.04
199	6	34495134	rs201901865	A	G	PACSIN1	exonic	.	missense SNV	PACSIN1:NM_001199583:exon3:c.A89G:p.K30R,PACSIN1:NM_020804:exon3:c.A89G:p.K30R	0.00830565	0.0028	0.00466382	0.046,D	0.993,D	5.139219,25.4	5.03
199	1	3746431	rs753613705	C	T	CEP104	exonic	.	missense SNV	CEP104:NM_014704:exon14:c.G1967A:p.R656H	.	0.0002	.	0.003,D	0.994,D	7.032295,33	5.46
199	4	7043251	.	G	A	CCDC96	exonic	.	missense SNV	CCDC96:NM_153376:exon1:c.C1415T:p.A472V	.	.	.	0.033,D	0.994,D	3.740224,23.3	3.55
199	19	34833352	rs184953881	A	G	KIAA0355	exonic	.	missense SNV	KIAA0355:NM_014686:exon10:c.A2513G:p.D838G	0.00332226	0.0004	0.00155461	0.003,D	0.995,D	6.083209,28.2	5.87
199	8	22051622	rs184592914	G	A	BMP1	exonic	.	missense SNV	BMP1:NM_001199:exon10:c.G1232A:p.R411H,BMP1:NM_006129:exon10:c.G1232A:p.R411H	0.00332226	0.0015	0.00038865	0.001,D	0.996,D	7.133020,34	5.08
199	12	1992130	rs201865553	T	A	CACNA2D4	exonic	.	missense SNV	CACNA2D4:NM_172364:exon13:c.A1388T:p.Q463L	0.00498339	0.0003	0.00213758	0.006,D	0.996,D	4.950757,25.0	5.43
199	1	223401027	.	C	T	SUSD4	exonic	.	missense SNV	SUSD4:NM_017982:exon7:c.G970A:p.A324T	.	.	.	0.042,D	0.996,D	6.717397,32	5.71
199	17	10541700	rs184919169	C	T	MYH3	exonic	.	missense SNV	MYH3:NM_002470:exon27:c.G3389A:p.R1130H	0.0199336	0.008	0.00466382	0.0,D	0.997,D	6.295237,29.1	5.34
199	13	37427572	rs763272058	C	T	SMAD9	exonic	.	missense SNV	SMAD9:NM_005905:exon5:c.G1133A:p.R378Q,SMAD9:NM_001127217:exon6:c.G1244A:p.R415Q	.	0.0001	.	0.001,D	0.997,D	8.152721,35	5.54
199	8	118174083	.	C	G	SLC30A8	exonic	.	missense SNV	SLC30A8:NM_173851:exon5:c.C679G:p.Q227E,SLC30A8:NM_001172814:exon6:c.C532G:p.Q178E,SLC30A8:NM_001172811:exon7:c.C532G:p.Q178E,SLC30A8:NM_001172813:exon8:c.C532G:p.Q178E,SLC30A8:NM_001172815:exon8:c.C532G:p.Q178E	.	.	.	0.0,D	0.998,D	5.612818,26.5	4.17
199	11	107381618	rs140335911	T	C	ALKBH8	exonic	.	missense SNV	ALKBH8:NM_138775:exon11:c.A1432G:p.T478A	0.00166113	0.0037	0.00038865	0.005,D	0.998,D	4.640401,24.5	5.07
199	19	43982213	rs565828916	G	A	PHLDB3	exonic	.	missense SNV	PHLDB3:NM_198850:exon15:c.C1774T:p.R592C	0	0.0075	.	0.0,D	0.999,D	8.125309,35	4.41
199	2	208489083	rs199691932	T	C	METTL21A	exonic	.	missense SNV	METTL21A:NM_001127395:exon2:c.A17G:p.Y6C,METTL21A:NM_145280:exon2:c.A17G:p.Y6C	0.00498339	0.004	0.00272056	0.0,D	0.999,D	5.665763,26.7	5.17
199	3	45267117	rs776564218	C	T	TMEM158	exonic	.	missense SNV	TMEM158:NM_015444:exon1:c.G403A:p.G135S	.	0.0016	.	0.0,D	0.999,D	4.153634,23.8	.
199	9	101536290	rs190075616	G	T	ANKS6	exonic	.	missense SNV	ANKS6:NM_173551:exon9:c.C1690A:p.P564T	0.00664452	0.0036	0.00466382	0.002,D	0.999,D	4.067210,23.7	5.48
199	18	20548804	.	C	T	RBBP8	exonic	.	missense SNV	RBBP8:NM_002894:exon5:c.C284T:p.T95I,RBBP8:NM_203291:exon5:c.C284T:p.T95I,RBBP8:NM_203292:exon5:c.C284T:p.T95I	.	.	.	0.002,D	0.999,D	6.391831,29.6	5.62
199	19	7810851	rs534724071	A	G	CD209	exonic	.	missense SNV	CD209:NM_001144893:exon2:c.T169C:p.Y57H,CD209:NM_001144894:exon2:c.T169C:p.Y57H,CD209:NM_001144896:exon3:c.T229C:p.Y77H,CD209:NM_001144895:exon4:c.T301C:p.Y101H,CD209:NM_001144897:exon4:c.T301C:p.Y101H,CD209:NM_021155:exon4:c.T301C:p.Y101H	0.00166113	0.0006	0.00019433	0.003,D	0.999,D	1.642695,14.09	.
199	6	31557600	rs534765889	C	G	NCR3	exonic	.	missense SNV	NCR3:NM_001145466:exon2:c.G347C:p.G116A,NCR3:NM_001145467:exon2:c.G347C:p.G116A,NCR3:NM_147130:exon2:c.G347C:p.G116A	0.00664452	0.0036	0.00330482	0.037,D	0.999,D	3.716377,23.3	4.01
199	17	9804348	rs182301173	G	C	RCVRN	exonic	.	missense SNV	RCVRN:NM_002903:exon2:c.C451G:p.R151G	.	5.445e-05	.	0.0,D	1.0,D	5.301139,25.8	3.79
199	16	812699	rs979277897	C	T	MSLN	exonic	.	stopgain	MSLN:NM_013404:exon2:c.C19T:p.R7X,MSLN:NM_001177355:exon3:c.C19T:p.R7X,MSLN:NM_005823:exon3:c.C19T:p.R7X	.	0.0019	0.0001944	.	.	6.949700,33	2.75
199	7	2752053	rs75954840	C	T	AMZ1	exonic	.	stopgain	AMZ1:NM_001284355:exon6:c.C868T:p.Q290X	0	0.0183	0.00058298	.	.	.	3
199	19	41892566	.	G	T	EXOSC5	exonic	.	stopgain	EXOSC5:NM_020158:exon6:c.C680A:p.S227X	.	.	.	.	.	14.224591,45	5.08
200	15	90293460	.	T	C	MESP1	splicing	NM_018670:exon2:c.724-2A>G	.	.	.	.	.	.	.	3.020431,22.3	4.02
200	3	183951187	.	T	C	VWA5B2	splicing	NM_138345:exon3:c.530+2T>C	.	.	.	.	.	.	.	4.129504,23.8	4.13
200	6	70854808	.	A	T	COL19A1	splicing	NM_001858:exon25:c.1681-2A>T	.	.	.	.	.	.	.	3.470782,23.0	4.95
200	12	11420647	rs78040729	T	C	PRB3	exonic	.	missense SNV	PRB3:NM_006249:exon3:c.A536G:p.H179R	0	0.0005	0.00034916	.	.	.	.
200	6	90573800	rs118038939	T	G	CASP8AP2	exonic	.	missense SNV	CASP8AP2:NM_001137667:exon7:c.T2372G:p.I791R,CASP8AP2:NM_001137668:exon7:c.T2372G:p.I791R,CASP8AP2:NM_012115:exon7:c.T2372G:p.I791R	0.0116279	0.0073	0.00913331	.	.	.	.
200	9	136199405	.	C	A	SURF6	exonic	.	missense SNV	SURF6:NM_001278942:exon4:c.G584T:p.R195L	.	.	.	.	.	1.720826,14.53	.
200	3	71021222	.	A	G	FOXP1	exonic	.	missense SNV	FOXP1:NM_001244810:exon18:c.T1640C:p.I547T	.	.	.	.	.	1.875199,15.44	4.99
200	7	48007462	rs772175797	A	G	HUS1	exonic	.	missense SNV	HUS1:NM_004507:exon7:c.T701C:p.I234T	.	8.792e-06	0.00019433	0.045,D	0.921,D	4.742221,24.7	5.34
200	19	47725109	rs200523681	G	C	BBC3	exonic	.	missense SNV	BBC3:NM_001127242:exon2:c.C155G:p.T52S,BBC3:NM_001127241:exon3:c.C346G:p.L116V,BBC3:NM_001127240:exon4:c.C635G:p.T212S,BBC3:NM_014417:exon4:c.C532G:p.L178V	0.00166113	0.0001	0.00019433	0.0,D	0.922,D	3.379359,22.9	4.68
200	10	72541677	rs759944122	G	A	TBATA	exonic	.	missense SNV	TBATA:NM_152710:exon4:c.C157T:p.R53C	.	0.0001	0.00038865	0.001,D	0.922,D	4.683252,24.6	4.32
200	16	1841638	rs566477807	C	T	IGFALS	exonic	.	missense SNV	IGFALS:NM_001146006:exon2:c.G895A:p.A299T,IGFALS:NM_004970:exon2:c.G781A:p.A261T	0.00332226	0.0009	0.00058298	0.042,D	0.93,D	3.326332,22.9	3.93
200	2	3428371	rs569050873	G	A	TRAPPC12	exonic	.	missense SNV	TRAPPC12:NM_016030:exon5:c.G1354A:p.G452R	0.00166113	0.0004	0.00019433	0.006,D	0.938,D	6.573729,31	4.73
200	18	74083434	rs374264106	G	C	ZNF516	exonic	.	missense SNV	ZNF516:NM_014643:exon6:c.C3352G:p.R1118G	0.00166113	0.0071	0.00408084	0.001,D	0.95,D	7.094280,33	3.39
200	15	71549015	rs758916387	T	C	THSD4	exonic	.	missense SNV	THSD4:NM_024817:exon5:c.T976C:p.F326L	.	0.0006	0.00038865	0.005,D	0.956,D	6.390368,29.6	5.42
200	1	226924634	rs3754414	A	G	ITPKB	exonic	.	missense SNV	ITPKB:NM_002221:exon2:c.T526C:p.S176P	0.00332226	0.0051	0.00408084	0.0,D	0.963,D	5.302982,25.8	4.6
200	18	21437917	rs77331026	G	A	LAMA3	exonic	.	missense SNV	LAMA3:NM_001127717:exon33:c.G4246A:p.V1416M,LAMA3:NM_198129:exon33:c.G4246A:p.V1416M	0	0.004	0.00058298	0.002,D	0.964,D	6.160150,28.5	5.43
200	10	32558058	.	T	A	EPC1	exonic	.	missense SNV	EPC1:NM_001272004:exon14:c.A2375T:p.N792I,EPC1:NM_001272019:exon14:c.A2162T:p.N721I,EPC1:NM_001282391:exon14:c.A2225T:p.N742I,EPC1:NM_025209:exon15:c.A2444T:p.N815I	.	.	.	0.001,D	0.967,D	5.068025,25.3	3.3
200	9	125143727	rs201523045	G	A	PTGS1	exonic	.	missense SNV	PTGS1:NM_001271164:exon5:c.G430A:p.G144S,PTGS1:NM_001271165:exon5:c.G247A:p.G83S,PTGS1:NM_000962:exon6:c.G574A:p.G192S,PTGS1:NM_001271166:exon6:c.G247A:p.G83S,PTGS1:NM_001271367:exon6:c.G247A:p.G83S,PTGS1:NM_080591:exon6:c.G574A:p.G192S,PTGS1:NM_001271368:exon7:c.G499A:p.G167S	0.00332226	0.0022	0.00485814	0.044,D	0.968,D	4.847209,24.8	5.16
200	2	38525591	rs116493165	G	A	ATL2	exonic	.	missense SNV	ATL2:NM_001135673:exon12:c.C1327T:p.R443C,ATL2:NM_022374:exon12:c.C1327T:p.R443C	.	0.002	0.00155461	0.042,D	0.975,D	6.916609,33	4.92
200	2	238249550	rs142851023	G	A	COL6A3	exonic	.	missense SNV	COL6A3:NM_057166:exon35:c.C6188T:p.A2063V,COL6A3:NM_057167:exon37:c.C7391T:p.A2464V,COL6A3:NM_004369:exon38:c.C8009T:p.A2670V	0	0.0012	0.0007773	0.006,D	0.976,D	1.452900,13.06	4.28
200	18	46623873	rs151034190	A	G	DYM	exonic	.	missense SNV	DYM:NM_017653:exon16:c.T1759C:p.F587L	0	0.0045	0.00038865	0.0,D	0.982,D	6.784977,32	5.61
200	17	73754374	rs769167240	G	A	GALK1	exonic	.	missense SNV	GALK1:NM_000154:exon7:c.C1024T:p.R342C	.	0.0003	0.00019433	0.0,D	0.982,D	7.564758,34	4.46
200	21	16339981	.	T	C	NRIP1	exonic	.	missense SNV	NRIP1:NM_003489:exon4:c.A533G:p.Y178C	.	5.457e-05	0.00038865	0.004,D	0.988,D	4.575894,24.4	6.01
200	3	111760864	.	A	C	TMPRSS7	exonic	.	missense SNV	TMPRSS7:NM_001042575:exon2:c.A60C:p.E20D	.	.	.	0.026,D	0.99,D	5.431905,26.1	4.09
200	4	177632752	rs538678541	C	T	VEGFC	exonic	.	missense SNV	VEGFC:NM_005429:exon4:c.G605A:p.S202N	0.00166113	0.0019	0.00038865	0.029,D	0.991,D	3.372954,22.9	5.98
200	19	42354607	rs201323152	C	T	DMRTC2	exonic	.	missense SNV	DMRTC2:NM_001040283:exon8:c.C830T:p.S277L	0.00166113	0.0004	0.00019433	0.0,D	0.992,D	6.249782,28.9	4.7
200	11	94278792	.	C	T	FUT4	exonic	.	missense SNV	FUT4:NM_002033:exon1:c.C1493T:p.S498F	.	.	.	0.035,D	0.992,D	5.886050,27.4	3.51
200	14	47120557	rs199599984	C	T	RPL10L	exonic	.	missense SNV	RPL10L:NM_080746:exon1:c.G383A:p.R128Q	.	0.0019	0.00038865	0.0,D	0.996,D	5.637639,26.6	4.38
200	12	118517256	rs145604064	C	T	VSIG10	exonic	.	missense SNV	VSIG10:NM_019086:exon4:c.G820A:p.V274M	0	0.0056	0.00291489	0.0,D	0.996,D	5.794721,27.1	3.43
200	12	105622997	rs370643623	C	A	APPL2	exonic	.	missense SNV	APPL2:NM_001251904:exon2:c.G59T:p.R20L,APPL2:NM_018171:exon2:c.G59T:p.R20L	.	0.0002	.	0.0,D	0.997,D	8.003694,35	5.84
200	8	140922528	rs144046998	C	G	TRAPPC9	exonic	.	missense SNV	TRAPPC9:NM_001160372:exon20:c.G2827C:p.D943H,TRAPPC9:NM_031466:exon20:c.G3121C:p.D1041H	0.00166113	0.0013	0.00136028	0.001,D	0.997,D	6.822343,32	5.62
200	18	55278906	rs777961818	C	G	NARS	exonic	.	missense SNV	NARS:NM_004539:exon6:c.G455C:p.G152A	.	0.0007	0.00038895	0.001,D	0.997,D	5.930473,27.6	4.88
200	9	140127341	.	C	T	SLC34A3	exonic	.	missense SNV	SLC34A3:NM_001177316:exon5:c.C410T:p.T137M,SLC34A3:NM_001177317:exon5:c.C410T:p.T137M,SLC34A3:NM_080877:exon5:c.C410T:p.T137M	.	0.0002	.	0.001,D	0.997,D	6.374059,29.5	3.65
200	17	71410857	rs201669899	T	C	SDK2	exonic	.	missense SNV	SDK2:NM_001144952:exon18:c.A2410G:p.N804D	0.00166113	0.0024	0.00252623	0.003,D	0.997,D	6.131380,28.4	5.39
200	17	72341014	rs145463528	C	T	KIF19	exonic	.	missense SNV	KIF19:NM_153209:exon7:c.C697T:p.R233W	0	0.0013	0.00058298	0.0,D	0.998,D	6.733018,32	2.24
200	1	93309649	.	G	A	FAM69A	exonic	.	missense SNV	FAM69A:NM_001252269:exon4:c.C443T:p.S148L,FAM69A:NM_001252270:exon4:c.C401T:p.S134L,FAM69A:NM_001006605:exon5:c.C578T:p.S193L,FAM69A:NM_001252271:exon5:c.C503T:p.S168L	.	1.638e-05	.	0.001,D	0.998,D	6.631486,32	5.82
200	12	56531329	.	A	C	ESYT1	exonic	.	missense SNV	ESYT1:NM_001184796:exon18:c.A2015C:p.K672T,ESYT1:NM_015292:exon18:c.A1985C:p.K662T	.	.	.	0.001,D	0.998,D	5.962850,27.7	5.22
200	17	40962888	rs375451969	T	C	BECN1	exonic	.	missense SNV	BECN1:NM_003766:exon12:c.A1243G:p.I415V	0.00332226	0.0041	0.00291489	0.005,D	0.998,D	3.781865,23.4	6.02
200	6	25819933	rs191415930	G	C	SLC17A1	exonic	.	missense SNV	SLC17A1:NM_005074:exon4:c.C418G:p.R140G	0.00830565	0.002	0.00408084	0.001,D	0.999,D	3.639043,23.2	.
200	3	9793529	rs56053615	G	A	OGG1	exonic	.	missense SNV	OGG1:NM_002542:exon3:c.G461A:p.R154H,OGG1:NM_016819:exon3:c.G461A:p.R154H,OGG1:NM_016820:exon3:c.G461A:p.R154H,OGG1:NM_016821:exon3:c.G461A:p.R154H,OGG1:NM_016826:exon3:c.G461A:p.R154H,OGG1:NM_016827:exon3:c.G461A:p.R154H,OGG1:NM_016828:exon3:c.G461A:p.R154H,OGG1:NM_016829:exon3:c.G461A:p.R154H	0.00498339	0.0023	0.00466382	0.0,D	1.0,D	7.353737,34	5.39
200	1	156347136	.	C	T	RHBG	exonic	.	missense SNV	RHBG:NM_020407:exon2:c.C232T:p.L78F,RHBG:NM_001256395:exon3:c.C25T:p.L9F,RHBG:NM_001256396:exon3:c.C142T:p.L48F	.	.	.	0.0,D	1.0,D	6.477757,30	5.06
200	1	179054948	.	G	C	TOR3A	exonic	.	missense SNV	TOR3A:NM_022371:exon3:c.G559C:p.D187H	.	.	.	0.001,D	1.0,D	5.357644,25.9	4.63
200	3	65376819	rs180991722	C	T	MAGI1	exonic	.	missense SNV	MAGI1:NM_001033057:exon14:c.G2414A:p.R805Q,MAGI1:NM_004742:exon14:c.G2414A:p.R805Q,MAGI1:NM_015520:exon14:c.G2414A:p.R805Q	0.00332226	0.0021	0.00155461	0.004,D	1.0,D	7.869395,35	5.84
200	X	19017287	rs184370776	C	T	GPR64	exonic	.	missense SNV	GPR64:NM_001184835:exon23:c.G2327A:p.R776Q,GPR64:NM_001079860:exon24:c.G2375A:p.R792Q,GPR64:NM_001184836:exon24:c.G2369A:p.R790Q,GPR64:NM_001184837:exon24:c.G2351A:p.R784Q,GPR64:NM_001079859:exon25:c.G2399A:p.R800Q,GPR64:NM_001184833:exon25:c.G2393A:p.R798Q,GPR64:NM_001079858:exon26:c.G2441A:p.R814Q,GPR64:NM_001184834:exon26:c.G2441A:p.R814Q,GPR64:NM_005756:exon26:c.G2432A:p.R811Q	0.00434783	0.0001	0.00038865	0.041,D	1.0,D	6.330725,29.3	5.88
200	6	161007572	rs764320447	G	T	LPA	exonic	.	stopgain	LPA:NM_005577:exon26:c.C4038A:p.C1346X	.	0.0004	0.00019433	.	.	10.823623,36	.
200	5	102513422	.	G	T	PPIP5K2	exonic	.	stopgain	PPIP5K2:NM_015216:exon21:c.G2584T:p.E862X,PPIP5K2:NM_001276277:exon22:c.G2584T:p.E862X	.	.	.	.	.	12.782975,40	5.19
200	14	105207484	.	C	T	ADSSL1	exonic	.	stopgain	ADSSL1:NM_152328:exon8:c.C697T:p.R233X,ADSSL1:NM_199165:exon8:c.C826T:p.R276X	.	5.841e-05	.	.	.	11.616395,37	3.26
202	15	31522910	rs551419648	C	G	RP11-16E12.2	exonic	.	missense SNV	RP11-16E12.2:NM_001243538:exon1:c.G27C:p.Q9H	0.00166113	0.0026	0.00349786	.	.	.	.
202	10	75561490	rs12569766	C	T	ZSWIM8	exonic	.	missense SNV	ZSWIM8:NM_001242488:exon26:c.C5635T:p.R1879C	0.00498339	0.0046	0.00621842	.	.	1.683270,14.31	2.79
202	6	49819838	rs754801425	T	C	CRISP1	exonic	.	missense SNV	CRISP1:NM_001131:exon3:c.A71G:p.K24R,CRISP1:NM_001205220:exon3:c.A71G:p.K24R,CRISP1:NM_170609:exon3:c.A71G:p.K24R	.	0.0001	0.0001944	0.018,D	0.919,D	1.323810,12.39	3.75
202	11	5021006	rs772362329	G	A	OR51L1	exonic	.	missense SNV	OR51L1:NM_001004755:exon1:c.G794A:p.R265H	.	8.8e-06	.	0.013,D	0.93,D	4.042207,23.7	4.52
202	11	5878358	rs544307598	C	G	OR52E8	exonic	.	missense SNV	OR52E8:NM_001005168:exon1:c.G575C:p.R192P	0.00664452	0.0031	0.00310921	0.001,D	0.951,D	5.191453,25.5	2.65
202	1	43914066	rs199787819	C	T	SZT2	exonic	.	missense SNV	SZT2:NM_015284:exon68:c.C9709T:p.R3237W	0.00664452	0.0017	0.00310921	0.006,D	0.96,D	6.907517,33	2.61
202	1	16736321	.	G	T	SPATA21	exonic	.	missense SNV	SPATA21:NM_198546:exon6:c.C362A:p.P121H	.	.	.	0.001,D	0.967,D	2.096795,16.83	3.13
202	7	29943970	.	A	G	WIPF3	exonic	.	missense SNV	WIPF3:NM_001080529:exon8:c.A1420G:p.N474D	.	.	.	0.0,D	0.978,D	4.692624,24.6	5.04
202	1	161021346	rs762472624	C	T	ARHGAP30	exonic	.	missense SNV	ARHGAP30:NM_001287602:exon6:c.G647A:p.R216Q,ARHGAP30:NM_001287600:exon9:c.G734A:p.R245Q,ARHGAP30:NM_001025598:exon10:c.G1178A:p.R393Q,ARHGAP30:NM_181720:exon10:c.G1178A:p.R393Q	.	0.0005	.	0.0,D	0.979,D	7.608160,34	4.74
202	13	111158809	rs189639861	C	T	COL4A2	exonic	.	missense SNV	COL4A2:NM_001846:exon46:c.C4450T:p.R1484C	.	0.0003	0.00019433	0.001,D	0.989,D	6.386008,29.5	4.98
202	14	51205001	rs775083181	G	A	NIN	exonic	.	missense SNV	NIN:NM_016350:exon26:c.C3493T:p.R1165C,NIN:NM_020921:exon27:c.C5632T:p.R1878C,NIN:NM_182944:exon27:c.C5632T:p.R1878C,NIN:NM_182946:exon27:c.C5632T:p.R1878C	.	0.0001	.	0.0,D	0.995,D	7.597002,34	5.72
202	7	29874345	rs563114242	C	T	WIPF3	exonic	.	missense SNV	WIPF3:NM_001080529:exon2:c.C5T:p.P2L	0	2.431e-05	0.00019433	0.0,D	0.996,D	3.532109,23.1	5.09
202	11	2432720	rs548094761	C	T	TRPM5	exonic	.	missense SNV	TRPM5:NM_014555:exon18:c.G2644A:p.V882M	0.00332226	0.0036	0.00427517	0.001,D	0.997,D	6.742963,32	3.89
202	11	62751432	rs376658456	C	T	SLC22A6	exonic	.	missense SNV	SLC22A6:NM_004790:exon2:c.G457A:p.G153S,SLC22A6:NM_153276:exon2:c.G457A:p.G153S,SLC22A6:NM_153277:exon2:c.G457A:p.G153S,SLC22A6:NM_153278:exon2:c.G457A:p.G153S	0.00332226	0.0003	0.00019433	0.0,D	0.998,D	7.463611,34	5.52
202	22	19212999	rs182917063	A	T	CLTCL1	exonic	.	missense SNV	CLTCL1:NM_001835:exon13:c.T2105A:p.F702Y,CLTCL1:NM_007098:exon13:c.T2105A:p.F702Y	0.00830565	0.0035	0.00272056	0.003,D	0.999,D	5.647102,26.6	4
202	5	115783100	rs200298483	G	A	SEMA6A	exonic	.	missense SNV	SEMA6A:NM_020796:exon19:c.C2302T:p.R768W	.	0.0004	0.00058298	0.008,D	0.999,D	6.012361,27.9	3.55
202	20	40710646	rs780343691	C	G	PTPRT	exonic	.	missense SNV	PTPRT:NM_007050:exon30:c.G4148C:p.G1383A,PTPRT:NM_133170:exon31:c.G4205C:p.G1402A	.	5.562e-05	0.00019433	0.0,D	1.0,D	6.087537,28.2	6.07
202	4	39523102	rs376996797	C	T	UGDH	exonic	.	missense SNV	UGDH:NM_001184700:exon2:c.G31A:p.G11S,UGDH:NM_003359:exon2:c.G31A:p.G11S	.	.	.	0.0,D	1.0,D	7.485104,34	6.07
202	19	2934275	rs140137786	G	A	ZNF77	exonic	.	stopgain	ZNF77:NM_021217:exon4:c.C850T:p.R284X	0	0.0029	0.00621842	.	.	9.788555,36	.
203	6	33135599	rs121912951	G	A	COL11A2	exonic	.	stopgain	COL11A2:NM_080679:exon52:c.C3670T:p.R1224X,COL11A2:NM_080681:exon53:c.C3733T:p.R1245X,COL11A2:NM_080680:exon55:c.C3991T:p.R1331X	.	.	.	.	.	12.348768,39	4.37
203	6	97533027	rs12662753	A	G	KLHL32	exonic	.	missense SNV	KLHL32:NM_001286251:exon4:c.A230G:p.D77G,KLHL32:NM_001286250:exon5:c.A329G:p.D110G,KLHL32:NM_001286252:exon6:c.A437G:p.D146G,KLHL32:NM_052904:exon6:c.A437G:p.D146G	0.00498339	0.0079	0.00777303	0.035,D	0.94,D	4.793570,24.7	6.07
203	14	95088683	rs142398813	T	C	SERPINA3	exonic	.	missense SNV	SERPINA3:NM_001085:exon4:c.T923C:p.I308T	0.00166113	0.006	0.00641275	0.001,D	0.956,D	3.313703,22.9	3.11
203	2	47630344	rs56170584	C	A	MSH2	exonic	.	missense SNV	MSH2:NM_000251:exon1:c.C14A:p.P5Q	0	0.0004	0.0007773	0.001,D	0.968,D	7.307210,34	5.48
203	22	44328845	rs767874226	G	A	PNPLA3	exonic	.	missense SNV	PNPLA3:NM_025225:exon4:c.G574A:p.D192N	.	0.0008	0.00116595	0.0,D	0.97,D	6.843939,33	4.55
203	5	148712311	rs578005088	C	T	AFAP1L1	exonic	.	missense SNV	AFAP1L1:NM_001146337:exon17:c.C2029T:p.R677W,AFAP1L1:NM_152406:exon17:c.C2029T:p.R677W	0.00166113	0.0017	0.00019433	0.0,D	0.976,D	6.463542,29.9	4.79
203	5	140236328	rs17844341	T	C	PCDHA10	exonic	.	missense SNV	PCDHA10:NM_018901:exon1:c.T695C:p.L232S,PCDHA10:NM_031859:exon1:c.T695C:p.L232S,PCDHA10:NM_031860:exon1:c.T695C:p.L232S	0.00166113	0.0026	0.00213758	0.0,D	0.991,D	4.311182,24.0	4.29
203	14	45584112	rs764441033	C	A	PRPF39	exonic	.	missense SNV	PRPF39:NM_017922:exon14:c.C2006A:p.T669N	.	0.0003	.	0.007,D	0.991,D	3.881430,23.5	5.71
203	6	34495134	rs201901865	A	G	PACSIN1	exonic	.	missense SNV	PACSIN1:NM_001199583:exon3:c.A89G:p.K30R,PACSIN1:NM_020804:exon3:c.A89G:p.K30R	0.00830565	0.0028	0.00466382	0.046,D	0.993,D	5.139219,25.4	5.03
203	3	151545566	.	A	C	AADAC	exonic	.	missense SNV	AADAC:NM_001086:exon5:c.A806C:p.H269P	.	5.44e-05	.	0.001,D	0.995,D	2.774209,21.2	3.61
203	21	45108038	rs142956391	A	C	RRP1B	exonic	.	missense SNV	RRP1B:NM_015056:exon13:c.A1783C:p.K595Q	0.00332226	0.0081	0.00796735	.	0.996,D	4.723068,24.6	5.05
203	4	87687597	rs749353184	T	C	PTPN13	exonic	.	missense SNV	PTPN13:NM_080684:exon24:c.T3683C:p.L1228P,PTPN13:NM_006264:exon26:c.T4199C:p.L1400P,PTPN13:NM_080683:exon27:c.T4256C:p.L1419P,PTPN13:NM_080685:exon27:c.T4271C:p.L1424P	.	0.0018	0.00446949	0.0,D	0.997,D	6.592310,31	5.55
203	2	61304072	rs80327724	A	G	KIAA1841	exonic	.	missense SNV	KIAA1841:NM_001129993:exon6:c.A449G:p.H150R,KIAA1841:NM_032506:exon6:c.A449G:p.H150R	0.00166113	0.0033	0.00369219	0.001,D	0.997,D	5.346742,25.9	5.73
203	9	136199551	rs146687433	G	A	SURF6	exonic	.	missense SNV	SURF6:NM_006753:exon4:c.C439T:p.R147W	.	0.004	0.00349786	0.001,D	0.997,D	3.863731,23.5	.
203	19	35501234	rs755034748	C	T	GRAMD1A	exonic	.	missense SNV	GRAMD1A:NM_001136199:exon5:c.C455T:p.T152M,GRAMD1A:NM_020895:exon6:c.C476T:p.T159M	.	0.0008	0.00019433	0.0,D	0.998,D	6.972091,33	5.14
203	21	19167526	rs371780633	C	G	C21orf91	exonic	.	missense SNV	C21orf91:NM_001100420:exon4:c.G726C:p.Q242H,C21orf91:NM_017447:exon4:c.G726C:p.Q242H	0	0.0009	0.00019433	0.003,D	0.998,D	5.388018,26.0	.
203	5	136324207	.	C	G	SPOCK1	exonic	.	missense SNV	SPOCK1:NM_004598:exon8:c.G832C:p.E278Q	.	.	.	0.001,D	0.999,D	6.720349,32	6.06
203	19	1646375	rs528980993	C	T	TCF3	exonic	.	missense SNV	TCF3:NM_001136139:exon2:c.G124A:p.G42R,TCF3:NM_003200:exon3:c.G124A:p.G42R	0	0.0002	.	0.003,D	0.999,D	3.899094,23.5	.
203	19	48639372	rs139908769	C	T	LIG1	exonic	.	missense SNV	LIG1:NM_001289064:exon13:c.G1138A:p.G380R,LIG1:NM_001289063:exon14:c.G1249A:p.G417R,LIG1:NM_000234:exon15:c.G1342A:p.G448R	0.00664452	0.0037	0.00621842	0.0,D	1.0,D	7.649617,35	4.99
203	7	4839089	rs373495982	C	T	RADIL	exonic	.	missense SNV	RADIL:NM_018059:exon15:c.G3148A:p.G1050R	.	0.0001	0.00019433	0.0,D	1.0,D	6.319122,29.2	4.93
203	9	104152773	rs75793839	T	C	MRPL50	exonic	.	missense SNV	MRPL50:NM_019051:exon2:c.A452G:p.N151S	0	0.0009	0.00023474	0.0,D	1.0,D	4.521841,24.3	5.9
203	4	155530892	.	C	G	FGG	exonic	.	missense SNV	FGG:NM_000509:exon6:c.G556C:p.G186R,FGG:NM_021870:exon6:c.G556C:p.G186R	.	.	.	0.001,D	1.0,D	6.569985,31	5.19
204	5	140736974	rs752595373	C	T	PCDHGA4	exonic	.	missense SNV	PCDHGA4:NM_018917:exon1:c.C2300T:p.P767L,PCDHGA4:NM_032053:exon1:c.C2300T:p.P767L	.	0.0009	0.00019433	.	.	4.143783,23.8	4.59
204	6	36683364	rs369872322	A	T	RAB44	exonic	.	missense SNV	RAB44:NM_001257357:exon4:c.A428T:p.D143V	0.00166113	0.0054	0.00310921	.	.	1.685269,14.32	.
204	4	2460932	rs766774539	C	T	RP11-503N18.1	exonic	.	missense SNV	RP11-503N18.1:NM_001193282:exon13:c.C1402T:p.R468C	.	0.0003	0.00174893	0.0,D	.	7.189887,34	3.57
204	19	41306557	rs745499510	C	T	EGLN2	exonic	.	missense SNV	EGLN2:NM_053046:exon2:c.C80T:p.P27L,EGLN2:NM_080732:exon2:c.C80T:p.P27L	.	0.0002	0.00019433	0.001,D	.	3.124740,22.6	.
204	2	189861158	rs150543864	C	T	COL3A1	exonic	.	missense SNV	COL3A1:NM_000090:exon24:c.C1697T:p.P566L	0.00332226	0.0035	0.00446949	0.015,D	0.916,D	5.943590,27.6	5.74
204	1	68944970	.	A	G	DEPDC1	exonic	.	missense SNV	DEPDC1:NM_017779:exon9:c.T1117C:p.C373R,DEPDC1:NM_001114120:exon10:c.T1969C:p.C657R	.	.	.	0.004,D	0.944,D	4.143735,23.8	5.67
204	14	21502023	rs140148764	T	C	RNASE13	exonic	.	missense SNV	RNASE13:NM_001012264:exon2:c.A425G:p.Y142C	0.0182724	0.016	0.00913331	0.022,D	0.947,D	3.460420,23.0	2.74
204	1	157667667	rs140651912	T	C	FCRL3	exonic	.	missense SNV	FCRL3:NM_052939:exon5:c.A341G:p.D114G	0.0149502	0.0071	0.0068014	0.001,D	0.951,D	4.351070,24.1	5.41
204	6	37616907	rs950618708	A	G	MDGA1	exonic	.	missense SNV	MDGA1:NM_153487:exon9:c.T1745C:p.L582P	.	.	.	0.046,D	0.959,D	5.029380,25.2	3.73
204	3	43074875	rs546462777	G	A	FAM198A	exonic	.	missense SNV	FAM198A:NM_001129908:exon2:c.G1120A:p.D374N	0.00830565	0.0064	0.00369219	0.011,D	0.975,D	6.915272,33	5.22
204	11	1080289	rs185085974	T	C	MUC2	exonic	.	missense SNV	MUC2:NM_002457:exon8:c.T1009C:p.Y337H	0.013289	0.0088	0.00390472	0.043,D	0.978,D	2.144458,17.14	.
204	6	4037723	.	G	T	PRPF4B	exonic	.	missense SNV	PRPF4B:NM_003913:exon3:c.G1331T:p.R444I	.	.	.	0.015,D	0.979,D	3.899063,23.5	4.92
204	11	15247366	rs770972408	C	T	INSC	exonic	.	missense SNV	INSC:NM_001278316:exon7:c.C1036T:p.R346W,INSC:NM_001278313:exon8:c.C1162T:p.R388W,INSC:NM_001278315:exon8:c.C1162T:p.R388W,INSC:NM_001031853:exon9:c.C1303T:p.R435W,INSC:NM_001042536:exon9:c.C1162T:p.R388W,INSC:NM_001278314:exon9:c.C1267T:p.R423W	.	0.0005	0.00136081	0.001,D	0.981,D	7.789444,35	5.15
204	19	8003028	.	T	A	TIMM44	exonic	.	missense SNV	TIMM44:NM_006351:exon3:c.A196T:p.N66Y	.	.	.	0.001,D	0.984,D	6.417764,29.7	5.38
204	1	197072583	.	G	A	ASPM	exonic	.	missense SNV	ASPM:NM_018136:exon18:c.C5798T:p.A1933V	.	.	.	0.004,D	0.991,D	3.148081,22.6	4.6
204	4	3494552	.	G	T	DOK7	exonic	.	missense SNV	DOK7:NM_173660:exon7:c.G839T:p.R280L	.	9.048e-06	.	0.005,D	0.995,D	6.693632,32	3.92
204	13	28494372	rs192902098	C	G	PDX1	exonic	.	missense SNV	PDX1:NM_000209:exon1:c.C97G:p.P33A	.	0.0038	0.00408084	0.0,D	0.996,D	5.673465,26.7	5.47
204	18	5410588	rs61731698	C	T	EPB41L3	exonic	.	missense SNV	EPB41L3:NM_001281533:exon13:c.G1591A:p.D531N,EPB41L3:NM_001281534:exon13:c.G1591A:p.D531N,EPB41L3:NM_012307:exon14:c.G2098A:p.D700N,EPB41L3:NM_001281535:exon15:c.G1264A:p.D422N	.	0.0002	.	0.001,D	0.996,D	6.226678,28.8	5.34
204	2	63220783	rs369412506	A	C	EHBP1	exonic	.	missense SNV	EHBP1:NM_001142614:exon17:c.A2960C:p.Q987P,EHBP1:NM_001142615:exon17:c.A2852C:p.Q951P,EHBP1:NM_001142616:exon17:c.A2852C:p.Q951P,EHBP1:NM_015252:exon19:c.A3065C:p.Q1022P	0	0.0013	0.0003888	0.002,D	0.996,D	3.351529,22.9	5.92
204	6	142399858	.	G	A	NMBR	exonic	.	missense SNV	NMBR:NM_002511:exon2:c.C605T:p.P202L	.	.	0.00019433	0.0,D	0.998,D	6.086055,28.2	5.48
204	X	47307703	.	T	G	ZNF41	exonic	.	missense SNV	ZNF41:NM_007130:exon5:c.A1466C:p.H489P,ZNF41:NM_153380:exon5:c.A1466C:p.H489P	.	.	.	0.0,D	0.998,D	4.489147,24.3	3.98
204	18	580853	rs114933134	G	A	CETN1	exonic	.	missense SNV	CETN1:NM_004066:exon1:c.G445A:p.A149T	0.00498339	0.0114	0.00524679	0.022,D	0.998,D	3.943850,23.5	5.06
204	7	91690697	rs200844952	G	A	AKAP9	exonic	.	missense SNV	AKAP9:NM_005751:exon23:c.G5725A:p.A1909T,AKAP9:NM_147185:exon23:c.G5725A:p.A1909T	0.00166113	0.0041	0.00310921	0.042,D	0.998,D	7.061557,33	5.69
204	16	20384134	rs367853902	A	C	PDILT	exonic	.	missense SNV	PDILT:NM_174924:exon7:c.T908G:p.F303C	0	0.0016	0.00097163	0.0,D	0.999,D	5.827538,27.2	5.02
204	13	21013742	.	A	C	CRYL1	exonic	.	missense SNV	CRYL1:NM_015974:exon4:c.T428G:p.V143G	.	.	.	0.0,D	0.999,D	2.531156,19.67	4.31
204	9	12704654	rs754849177	C	T	TYRP1	exonic	.	missense SNV	TYRP1:NM_000550:exon6:c.C1210T:p.H404Y	.	9.697e-05	.	0.0,D	0.999,D	6.023783,27.9	5.5
204	3	167759217	rs146612625	G	A	GOLIM4	exonic	.	missense SNV	GOLIM4:NM_014498:exon6:c.C563T:p.A188V	0.00498339	0.0045	0.00466382	0.047,D	0.999,D	6.086308,28.2	5.58
204	12	44177510	rs114820168	C	T	IRAK4	exonic	.	missense SNV	IRAK4:NM_001145258:exon8:c.C799T:p.R267C,IRAK4:NM_001145257:exon9:c.C799T:p.R267C,IRAK4:NM_001145256:exon10:c.C799T:p.R267C,IRAK4:NM_016123:exon10:c.C1171T:p.R391C,IRAK4:NM_001114182:exon11:c.C1171T:p.R391C	0.00664452	0.0026	0.00272056	0.0,D	1.0,D	8.063723,35	4.78
204	11	5632544	rs753385585	C	G	TRIM6	exonic	.	missense SNV	TRIM6:NM_001198645:exon6:c.C914G:p.P305R,TRIM6:NM_001198644:exon7:c.C914G:p.P305R,TRIM6:NM_001003818:exon8:c.C1523G:p.P508R,TRIM6:NM_058166:exon8:c.C1439G:p.P480R	.	0.0005	0.00038865	0.0,D	1.0,D	4.717375,24.6	3.16
204	17	74003573	rs533991705	C	T	EVPL	exonic	.	missense SNV	EVPL:NM_001988:exon22:c.G5713A:p.G1905S	0	0.001	.	0.0,D	1.0,D	6.883020,33	5.48
204	19	19313635	.	C	G	NR2C2AP	exonic	.	missense SNV	NR2C2AP:NM_176880:exon2:c.G94C:p.D32H	.	.	.	0.0,D	1.0,D	6.034258,28.0	4.08
204	17	30535328	.	C	T	RHOT1	exonic	.	missense SNV	RHOT1:NM_001033566:exon18:c.C1739T:p.P580L,RHOT1:NM_001033568:exon18:c.C1739T:p.P580L,RHOT1:NM_001288754:exon18:c.C1739T:p.P580L,RHOT1:NM_001288755:exon18:c.C1676T:p.P559L,RHOT1:NM_018307:exon18:c.C1739T:p.P580L,RHOT1:NM_001033567:exon19:c.C1358T:p.P453L,RHOT1:NM_001288758:exon19:c.C1358T:p.P453L	.	.	.	0.001,D	1.0,D	6.977377,33	5.59
204	12	56827618	rs202190037	C	T	TIMELESS	exonic	.	missense SNV	TIMELESS:NM_003920:exon3:c.G190A:p.D64N	0.00332226	0.0033	0.00039386	0.041,D	1.0,D	6.421212,29.7	5.31
204	8	87541212	rs759326479	C	T	CPNE3	exonic	.	stopgain	CPNE3:NM_003909:exon4:c.C172T:p.Q58X	.	0.0024	0.00233191	.	.	8.070294,35	.
205	15	23892321	rs546001754	G	C	MAGEL2	exonic	.	missense SNV	MAGEL2:NM_019066:exon1:c.C569G:p.A190G	0.00332226	0.006	0.00058298	.	.	.	.
205	8	43211996	.	A	C	POTEA	exonic	.	missense SNV	POTEA:NM_001002920:exon11:c.A1317C:p.E439D,POTEA:NM_001005365:exon12:c.A1455C:p.E485D	.	.	.	.	.	.	.
205	17	42427072	rs201686997	G	A	GRN	exonic	.	missense SNV	GRN:NM_002087:exon4:c.G302A:p.R101Q	0.00166113	0.0001	0.00019433	0.0,D	.	1.931313,15.78	.
205	10	96005807	rs748533923	G	A	PLCE1	exonic	.	missense SNV	PLCE1:NM_001165979:exon7:c.G1601A:p.G534E,PLCE1:NM_001288989:exon8:c.G2525A:p.G842E,PLCE1:NM_016341:exon8:c.G2525A:p.G842E	.	5.573e-05	.	0.0,D	0.933,D	4.756435,24.7	6.04
205	19	39001361	rs770765832	C	T	RYR1	exonic	.	missense SNV	RYR1:NM_000540:exon60:c.C9062T:p.P3021L,RYR1:NM_001042723:exon60:c.C9062T:p.P3021L	.	2.891e-05	.	0.008,D	0.975,D	4.511663,24.3	3.66
205	22	31658205	rs34930775	C	T	LIMK2	exonic	.	missense SNV	LIMK2:NM_001031801:exon5:c.C574T:p.R192C,LIMK2:NM_016733:exon5:c.C574T:p.R192C,LIMK2:NM_005569:exon6:c.C637T:p.R213C	0	0.0253	0.00582977	0.001,D	0.976,D	6.636100,32	4.58
205	17	34062318	rs142305375	C	T	RASL10B	exonic	.	missense SNV	RASL10B:NM_033315:exon2:c.C115T:p.R39C	.	0.0001	.	0.013,D	0.98,D	7.174162,34	3.98
205	7	101848448	rs146486358	C	T	CUX1	exonic	.	missense SNV	CUX1:NM_001202543:exon20:c.C3161T:p.S1054L,CUX1:NM_181552:exon20:c.C3128T:p.S1043L	0.0166113	0.011	0.00991446	0.003,D	0.985,D	5.522737,26.3	5.71
205	22	32112197	rs532670344	G	C	PRR14L	exonic	.	missense SNV	PRR14L:NM_173566:exon4:c.C1628G:p.S543C	0	0.0016	0.00155461	0.033,D	0.987,D	2.331281,18.37	3.17
205	7	30487951	rs147319394	C	G	NOD1	exonic	.	missense SNV	NOD1:NM_006092:exon7:c.G2248C:p.E750Q	0	0.0012	0.00058298	0.004,D	0.994,D	5.784742,27.1	5.61
205	1	110210740	rs201905887	G	A	GSTM2	exonic	.	missense SNV	GSTM2:NM_000848:exon1:c.G3A:p.M1I,GSTM2:NM_001142368:exon1:c.G3A:p.M1I	0.00830565	0.0052	0.00641275	0.0,D	0.995,D	5.308415,25.8	3.56
205	6	20152949	rs184491612	G	A	MBOAT1	exonic	.	missense SNV	MBOAT1:NM_001080480:exon2:c.C151T:p.R51C	.	5.491e-05	0.00097163	0.0,D	0.997,D	7.489295,34	4.47
205	22	28195423	.	C	A	MN1	exonic	.	missense SNV	MN1:NM_002430:exon1:c.G1109T:p.R370L	.	.	.	0.0,D	0.998,D	6.447250,29.8	4.39
205	9	131484749	rs2298039	G	A	ZDHHC12	exonic	.	missense SNV	ZDHHC12:NM_032799:exon2:c.C205T:p.P69S	.	0.0005	0.00019433	0.0,D	0.999,D	5.727150,26.9	4.85
205	6	7355279	rs575215580	A	C	CAGE1	exonic	.	missense SNV	CAGE1:NM_205864:exon8:c.T1770G:p.I590M,CAGE1:NM_001170693:exon10:c.T2259G:p.I753M,CAGE1:NM_001170692:exon11:c.T2364G:p.I788M	0.00166113	0.002	0.0007773	0.0,D	0.999,D	4.775692,24.7	2.51
205	13	78130042	rs140695935	C	T	SCEL	exonic	.	missense SNV	SCEL:NM_001160706:exon2:c.C32T:p.P11L,SCEL:NM_003843:exon2:c.C32T:p.P11L,SCEL:NM_144777:exon2:c.C32T:p.P11L	0	0.0016	0.00116595	0.001,D	0.999,D	4.206238,23.9	5.53
205	X	48663850	rs781865210	C	T	HDAC6	exonic	.	missense SNV	HDAC6:NM_006044:exon5:c.C317T:p.P106L	.	0.001	0.00058298	0.0,D	1.0,D	4.179157,23.8	2.63
205	19	40541007	rs201898017	A	G	ZNF780B	exonic	.	missense SNV	ZNF780B:NM_001005851:exon5:c.T1759C:p.C587R	0.00166113	0.0023	0.00136028	0.0,D	1.0,D	4.936560,25.0	2.56
205	16	89967064	rs202068625	C	T	TCF25	exonic	.	missense SNV	TCF25:NM_014972:exon12:c.C1243T:p.L415F	0.00332226	0.0031	0.00233191	0.0,D	1.0,D	6.483691,30	5.36
205	7	80286010	rs150037612	C	T	CD36	exonic	.	missense SNV	CD36:NM_001127444:exon2:c.C275T:p.T92M,CD36:NM_001289908:exon2:c.C275T:p.T92M,CD36:NM_001289911:exon2:c.C47T:p.T16M,CD36:NM_001127443:exon3:c.C275T:p.T92M,CD36:NM_001289909:exon3:c.C275T:p.T92M,CD36:NM_000072:exon4:c.C275T:p.T92M,CD36:NM_001001547:exon4:c.C275T:p.T92M,CD36:NM_001001548:exon4:c.C275T:p.T92M	0.00166113	0.0004	0.00019433	0.0,D	1.0,D	6.987145,33	5.53
205	8	144941325	rs189688618	G	A	EPPK1	exonic	.	missense SNV	EPPK1:NM_031308:exon2:c.C6097T:p.R2033W	0	0.0007	.	0.001,D	1.0,D	5.457919,26.1	2.96
205	7	87913152	rs181512173	C	T	STEAP4	exonic	.	missense SNV	STEAP4:NM_001205316:exon2:c.G433A:p.G145R,STEAP4:NM_024636:exon2:c.G433A:p.G145R,STEAP4:NM_001205315:exon3:c.G433A:p.G145R	0.00166113	0.0017	0.00155461	0.001,D	1.0,D	4.504317,24.3	4.06
205	10	135126297	.	C	A	ZNF511	exonic	.	missense SNV	ZNF511:NM_145806:exon6:c.C686A:p.P229H	.	5.437e-05	.	0.001,D	1.0,D	5.600317,26.5	4.84
205	9	130167699	rs199981418	G	A	SLC2A8	exonic	.	missense SNV	SLC2A8:NM_001271712:exon7:c.G662A:p.G221D,SLC2A8:NM_014580:exon9:c.G1151A:p.G384D	0.00166113	0.0001	.	0.002,D	1.0,D	5.500970,26.2	5.35
205	2	170425709	.	C	T	FASTKD1	exonic	.	stopgain	FASTKD1:NM_001281476:exon3:c.G431A:p.W144X,FASTKD1:NM_024622:exon3:c.G431A:p.W144X	.	0.0003	0.00030193	.	.	12.503419,39	5.27
206	11	11373985	rs370067043	G	A	CSNK2A3	exonic	.	missense SNV	CSNK2A3:NM_001256686:exon1:c.C682T:p.R228W	0.00664452	0.0021	0.00097163	.	.	4.658195,24.5	.
206	5	140782965	.	G	T	PCDHGA9	exonic	.	missense SNV	PCDHGA9:NM_018921:exon1:c.G446T:p.G149V,PCDHGA9:NM_032089:exon1:c.G446T:p.G149V	.	.	.	.	.	4.345826,24.1	5.66
206	1	150917631	rs190944438	G	A	SETDB1	exonic	.	missense SNV	SETDB1:NM_001243491:exon9:c.G1187A:p.G396E	0.00830565	0.0032	0.00136081	0.0,D	.	.	.
206	16	50744753	rs104895427	C	T	NOD2	exonic	.	missense SNV	NOD2:NM_022162:exon4:c.C931T:p.R311W	0	0.0016	0.00174893	0.0,D	0.935,D	6.644747,32	5.62
206	17	74003402	rs200693370	C	T	EVPL	exonic	.	missense SNV	EVPL:NM_001988:exon22:c.G5884A:p.G1962R	.	0.0002	.	0.017,D	0.941,D	3.144669,22.6	4.52
206	19	17213320	rs535217711	G	A	MYO9B	exonic	.	missense SNV	MYO9B:NM_001130065:exon2:c.G793A:p.A265T,MYO9B:NM_004145:exon2:c.G793A:p.A265T	0.00166113	0.0002	0.00058298	0.05,D	0.949,D	5.288533,25.7	5.3
206	2	203942529	.	A	C	NBEAL1	exonic	.	missense SNV	NBEAL1:NM_001114132:exon8:c.A653C:p.H218P	.	.	.	0.002,D	0.959,D	5.731949,26.9	5.93
206	13	25281311	rs779518377	G	A	ATP12A	exonic	.	missense SNV	ATP12A:NM_001185085:exon16:c.G2338A:p.V780I,ATP12A:NM_001676:exon16:c.G2320A:p.V774I	.	0.0008	.	0.001,D	0.962,D	1.398138,12.78	4.08
206	19	57955632	rs769210270	T	A	ZNF749	exonic	.	missense SNV	ZNF749:NM_001023561:exon3:c.T1116A:p.H372Q	.	0.0014	0.00291489	0.0,D	0.971,D	3.727804,23.3	.
206	11	93797581	rs146491431	G	C	HEPHL1	exonic	.	missense SNV	HEPHL1:NM_001098672:exon4:c.G713C:p.S238T	0.00332226	0.0021	0.00310921	0.043,D	0.971,D	4.824708,24.8	5.04
206	8	21965325	rs199974251	G	A	NUDT18	exonic	.	missense SNV	NUDT18:NM_024815:exon5:c.C458T:p.P153L	0.00498339	0.0067	0.00505247	0.005,D	0.972,D	5.654922,26.7	4.46
206	7	101256958	rs758861574	C	T	MYL10	exonic	.	missense SNV	MYL10:NM_138403:exon7:c.G566A:p.R189H	.	0.0002	.	0.007,D	0.976,D	7.785349,35	3.38
206	10	71391507	rs147264354	G	A	C10orf35	exonic	.	missense SNV	C10orf35:NM_145306:exon3:c.G8A:p.R3Q	0.00166113	0.0017	0.00097163	0.0,D	0.979,D	6.226357,28.8	5.42
206	20	40068713	.	C	A	CHD6	exonic	.	missense SNV	CHD6:NM_032221:exon26:c.G3934T:p.V1312F	.	5.441e-05	0.00038865	0.001,D	0.979,D	7.377727,34	5.74
206	19	52659455	rs758444762	C	T	ZNF836	exonic	.	missense SNV	ZNF836:NM_001102657:exon5:c.G1481A:p.G494E	.	0.0001	0.00136028	0.033,D	0.98,D	3.873274,23.5	.
206	9	100133920	rs753357684	C	A	CCDC180	exonic	.	missense SNV	CCDC180:NM_020893:exon34:c.C4664A:p.A1555D	.	0.0003	0.00058298	0.005,D	0.982,D	5.999697,27.8	4.38
206	10	118355745	rs140020062	C	G	PNLIPRP1	exonic	.	missense SNV	PNLIPRP1:NM_006229:exon6:c.C485G:p.P162R	.	0.0007	0.00019448	0.005,D	0.984,D	4.351412,24.1	4.2
206	2	228758537	rs138949112	C	T	DAW1	exonic	.	missense SNV	DAW1:NM_178821:exon5:c.C344T:p.T115M	0.00996678	0.0106	0.00874466	0.001,D	0.985,D	6.106536,28.3	5.74
206	3	58385095	rs199881366	T	C	PXK	exonic	.	missense SNV	PXK:NM_001289101:exon9:c.T761C:p.L254S,PXK:NM_001289096:exon10:c.T1073C:p.L358S,PXK:NM_001289100:exon10:c.T1073C:p.L358S,PXK:NM_001289095:exon11:c.T1121C:p.L374S,PXK:NM_001289098:exon12:c.T1172C:p.L391S,PXK:NM_001289099:exon12:c.T923C:p.L308S,PXK:NM_017771:exon12:c.T1172C:p.L391S	0.00166113	0.0033	0.00524679	0.014,D	0.986,D	5.109317,25.3	5.87
206	17	4875705	.	T	C	CAMTA2	exonic	.	missense SNV	CAMTA2:NM_001171166:exon15:c.A2636G:p.E879G,CAMTA2:NM_001171168:exon15:c.A2627G:p.E876G,CAMTA2:NM_001171167:exon16:c.A2699G:p.E900G,CAMTA2:NM_015099:exon16:c.A2630G:p.E877G	.	.	.	0.016,D	0.986,D	1.741185,14.64	4.79
206	1	156627928	.	A	T	BCAN	exonic	.	missense SNV	BCAN:NM_021948:exon12:c.A2302T:p.N768Y	.	.	.	0.001,D	0.99,D	5.900756,27.5	5.35
206	19	47127362	rs781040848	G	A	PTGIR	exonic	.	missense SNV	PTGIR:NM_000960:exon2:c.C121T:p.R41W	.	8.972e-05	.	0.001,D	0.995,D	5.080896,25.3	3.36
206	10	97787007	.	G	A	CC2D2B	exonic	.	missense SNV	CC2D2B:NM_001159747:exon11:c.G878A:p.R293Q	.	0.0003	0.00019984	0.0,D	0.996,D	7.280906,34	5.67
206	12	1372209	.	C	T	ERC1	exonic	.	missense SNV	ERC1:NM_178039:exon13:c.C2413T:p.R805C,ERC1:NM_178040:exon14:c.C2497T:p.R833C	.	5.792e-05	.	0.001,D	0.996,D	6.984371,33	5.86
206	17	48433459	rs758112079	C	T	XYLT2	exonic	.	missense SNV	XYLT2:NM_022167:exon7:c.C1319T:p.T440M	.	5.437e-05	.	0.0,D	0.998,D	6.881320,33	4.75
206	14	23862909	rs771879878	T	G	MYH6	exonic	.	missense SNV	MYH6:NM_002471:exon22:c.A2894C:p.K965T	.	0.0002	.	0.0,D	0.998,D	5.942197,27.6	4.95
206	10	105800870	.	C	A	COL17A1	exonic	.	missense SNV	COL17A1:NM_000494:exon39:c.G2654T:p.G885V	.	5.437e-05	.	0.002,D	0.998,D	7.057438,33	5.48
206	12	49689335	rs202018401	C	A	PRPH	exonic	.	missense SNV	PRPH:NM_006262:exon1:c.C352A:p.L118M	0.00664452	0.0068	0.00408084	0.0,D	0.999,D	5.400105,26.0	2.59
206	11	100126611	rs200965609	C	T	CNTN5	exonic	.	missense SNV	CNTN5:NM_175566:exon14:c.C1903T:p.R635C,CNTN5:NM_001243270:exon16:c.C2125T:p.R709C,CNTN5:NM_001243271:exon17:c.C2125T:p.R709C,CNTN5:NM_014361:exon17:c.C2125T:p.R709C	0.00166113	0.0008	0.00019433	0.0,D	0.999,D	7.871891,35	5.57
206	9	18826426	.	G	C	ADAMTSL1	exonic	.	missense SNV	ADAMTSL1:NM_001040272:exon22:c.G4079C:p.G1360A	.	.	0.00019433	0.0,D	0.999,D	3.856109,23.5	5.46
206	12	81009985	.	G	T	PTPRQ	exonic	.	missense SNV	PTPRQ:NM_001145026:exon27:c.G4654T:p.A1552S	.	.	.	0.0,D	0.999,D	5.874740,27.4	5.92
206	3	38645498	rs199473573	A	C	SCN5A	exonic	.	missense SNV	SCN5A:NM_000335:exon12:c.T1595G:p.F532C,SCN5A:NM_001099404:exon12:c.T1595G:p.F532C,SCN5A:NM_001099405:exon12:c.T1595G:p.F532C,SCN5A:NM_001160160:exon12:c.T1595G:p.F532C,SCN5A:NM_001160161:exon12:c.T1595G:p.F532C,SCN5A:NM_198056:exon12:c.T1595G:p.F532C	.	0.0002	0.00038865	0.001,D	0.999,D	6.088817,28.2	4.33
206	6	135271073	rs201732746	G	A	ALDH8A1	exonic	.	missense SNV	ALDH8A1:NM_001193480:exon1:c.C119T:p.P40L,ALDH8A1:NM_022568:exon1:c.C119T:p.P40L,ALDH8A1:NM_170771:exon1:c.C119T:p.P40L	0.00332226	0.0018	0.00019433	0.002,D	0.999,D	5.445885,26.1	6.14
206	21	47423425	rs766944483	C	T	COL6A1	exonic	.	missense SNV	COL6A1:NM_001848:exon35:c.C2585T:p.A862V	.	0.0003	.	0.003,D	0.999,D	5.527979,26.3	4.84
206	4	114284542	rs374991526	G	A	ANK2	exonic	.	missense SNV	ANK2:NM_020977:exon39:c.G4550A:p.R1517Q,ANK2:NM_001148:exon40:c.G10805A:p.R3602Q,ANK2:NM_001127493:exon41:c.G4523A:p.R1508Q	.	0.0002	.	0.024,D	0.999,D	7.503683,34	4.45
206	5	140762896	rs143729030	G	A	PCDHGA7	exonic	.	missense SNV	PCDHGA7:NM_018920:exon1:c.G430A:p.E144K,PCDHGA7:NM_032087:exon1:c.G430A:p.E144K	0.00996678	0.0034	0.00641275	0.0,D	1.0,D	6.100490,28.2	5.01
206	3	20212547	rs181464459	G	T	SGOL1	exonic	.	missense SNV	SGOL1:NM_001012413:exon6:c.C653A:p.P218H,SGOL1:NM_001199255:exon6:c.C653A:p.P218H,SGOL1:NM_001199256:exon6:c.C653A:p.P218H,SGOL1:NM_138484:exon6:c.C653A:p.P218H,SGOL1:NM_001012409:exon7:c.C1460A:p.P487H,SGOL1:NM_001012410:exon7:c.C1460A:p.P487H,SGOL1:NM_001012411:exon7:c.C704A:p.P235H,SGOL1:NM_001012412:exon7:c.C704A:p.P235H,SGOL1:NM_001199251:exon7:c.C1460A:p.P487H,SGOL1:NM_001199252:exon7:c.C14…	0.00166113	0.0008	0.00019433	0.0,D	1.0,D	5.738745,26.9	5.76
206	7	1589773	.	G	T	TMEM184A	exonic	.	missense SNV	TMEM184A:NM_001097620:exon5:c.C538A:p.R180S	.	.	.	0.0,D	1.0,D	5.383823,25.9	4.55
206	14	23888493	rs180824037	G	A	MYH7	exonic	.	missense SNV	MYH7:NM_000257:exon29:c.C3865T:p.R1289W	.	2.637e-05	.	0.0,D	1.0,D	6.979760,33	2.03
206	15	89021200	rs139450964	G	A	MRPS11	exonic	.	missense SNV	MRPS11:NM_176805:exon5:c.G476A:p.R159Q,MRPS11:NM_022839:exon6:c.G575A:p.R192Q	0.00498339	0.003	0.00252623	0.001,D	1.0,D	7.429568,34	3.78
206	1	45288151	rs56024410	C	T	PTCH2	exonic	.	stopgain	PTCH2:NM_003738:exon22:c.G3548A:p.W1183X	0.00166113	0.0008	0.00097238	.	.	11.160943,37	2.57
206	19	50965186	rs779517649	G	T	MYBPC2	exonic	.	stopgain	MYBPC2:NM_004533:exon26:c.G3121T:p.E1041X	.	0.0002	0.00038865	.	.	13.606079,42	2.46
206	3	48265913	rs533541556	C	T	CAMP	exonic	.	stopgain	CAMP:NM_004345:exon2:c.C280T:p.Q94X	0	0.0003	.	.	.	6.027399,27.9	.
207	12	9027060	rs182070540	C	T	A2ML1	exonic	.	stopgain	A2ML1:NM_001282424:exon23:c.C2788T:p.Q930X,A2ML1:NM_144670:exon34:c.C4261T:p.Q1421X	0.00166113	0.0032	0.00233191	.	.	13.492917,42	2.43
207	12	24048894	.	T	C	SOX5	exonic	.	missense SNV	SOX5:NM_001261415:exon2:c.A73G:p.S25G,SOX5:NM_006940:exon2:c.A103G:p.S35G,SOX5:NM_152989:exon5:c.A64G:p.S22G,SOX5:NM_001261414:exon6:c.A64G:p.S22G	.	.	.	0.029,D	0.916,D	4.748945,24.7	6.01
207	3	148847673	rs772164468	C	T	HPS3	exonic	.	missense SNV	HPS3:NM_032383:exon1:c.C163T:p.R55W	.	0.0003	0.00136028	0.02,D	0.96,D	6.637825,32	.
207	9	135978197	rs767057890	G	A	RALGDS	exonic	.	missense SNV	RALGDS:NM_001042368:exon13:c.C1717T:p.R573W,RALGDS:NM_001271774:exon13:c.C1795T:p.R599W,RALGDS:NM_001271775:exon13:c.C1879T:p.R627W,RALGDS:NM_001271776:exon13:c.C1846T:p.R616W,RALGDS:NM_006266:exon13:c.C1882T:p.R628W	.	0.0002	0.00019433	0.001,D	0.972,D	4.605496,24.4	3.94
207	1	46500602	rs369544181	A	C	MAST2	exonic	.	missense SNV	MAST2:NM_015112:exon29:c.A4261C:p.K1421Q	0.00166113	0.0023	0.00116595	0.002,D	0.991,D	4.605361,24.4	3.46
207	19	50827146	.	C	T	KCNC3	exonic	.	missense SNV	KCNC3:NM_004977:exon2:c.G1064A:p.C355Y	.	.	.	0.0,D	0.992,D	5.380686,25.9	2.72
207	4	56730529	rs201227231	A	G	EXOC1	exonic	.	missense SNV	EXOC1:NM_001024924:exon4:c.A392G:p.N131S,EXOC1:NM_018261:exon4:c.A392G:p.N131S,EXOC1:NM_178237:exon4:c.A392G:p.N131S	0.00498339	0.0007	0.00117142	0.021,D	0.994,D	2.958158,22.1	2.63
207	3	20193836	.	T	C	KAT2B	exonic	.	missense SNV	KAT2B:NM_003884:exon18:c.T2318C:p.M773T	.	8.849e-06	.	0.001,D	0.995,D	5.990490,27.8	5.67
207	14	23828108	rs149944703	C	T	EFS	exonic	.	missense SNV	EFS:NM_032459:exon4:c.G949A:p.E317K,EFS:NM_001277174:exon5:c.G721A:p.E241K,EFS:NM_005864:exon5:c.G1228A:p.E410K	.	0.0003	0.00038865	0.024,D	0.995,D	3.791445,23.4	4.64
207	1	110607237	rs199983753	C	T	ALX3	exonic	.	missense SNV	ALX3:NM_006492:exon2:c.G566A:p.R189H	0	0.0037	.	0.0,D	0.997,D	7.233732,34	4.32
207	11	121461856	rs201304369	C	T	SORL1	exonic	.	missense SNV	SORL1:NM_003105:exon31:c.C4360T:p.P1454S	.	0.0002	0.0007773	0.029,D	0.998,D	6.033081,28.0	5.55
207	2	102781285	rs772861436	A	C	IL1R1	exonic	.	missense SNV	IL1R1:NM_000877:exon4:c.A113C:p.E38A,IL1R1:NM_001288706:exon4:c.A113C:p.E38A	.	0.0003	.	0.0,D	0.999,D	3.826870,23.4	5.43
207	16	2141533	.	G	A	PKD1	exonic	.	missense SNV	PKD1:NM_000296:exon42:c.C11600T:p.T3867M,PKD1:NM_001009944:exon42:c.C11603T:p.T3868M	.	0.0001	0.00027824	0.003,D	0.999,D	6.196656,28.7	3.97
207	11	5632544	rs753385585	C	G	TRIM6	exonic	.	missense SNV	TRIM6:NM_001198645:exon6:c.C914G:p.P305R,TRIM6:NM_001198644:exon7:c.C914G:p.P305R,TRIM6:NM_001003818:exon8:c.C1523G:p.P508R,TRIM6:NM_058166:exon8:c.C1439G:p.P480R	.	0.0005	0.00038865	0.0,D	1.0,D	4.717375,24.6	3.16
207	1	16042837	.	G	A	PLEKHM2	exonic	.	missense SNV	PLEKHM2:NM_015164:exon2:c.G166A:p.G56R	.	.	.	0.0,D	1.0,D	7.365551,34	6.07
207	6	142400020	rs138994608	G	T	NMBR	exonic	.	missense SNV	NMBR:NM_002511:exon2:c.C443A:p.P148H	0	0.0319	0.00097163	0.001,D	1.0,D	6.058504,28.1	5.59
208	1	245133746	rs202042622	G	A	EFCAB2	splicing	NM_001143943:exon1:c.25+1G>A;NM_032328:exon2:c.25+1G>A	.	.	0.00996678	0.0086	0.00913331	.	.	2.914646,21.9	4
208	11	103043810	.	G	T	DYNC2H1	splicing	NM_001080463:exon35:c.5335-1G>T;NM_001377:exon35:c.5335-1G>T	.	.	.	.	.	.	.	5.094963,25.3	5.65
208	5	140736241	rs182109278	G	T	PCDHGA4	exonic	.	missense SNV	PCDHGA4:NM_018917:exon1:c.G1567T:p.A523S,PCDHGA4:NM_032053:exon1:c.G1567T:p.A523S	0.00332226	0.0017	0.00388651	.	.	.	.
208	19	58907898	.	C	G	LOC646862	exonic	.	missense SNV	LOC646862:NM_001195135:exon1:c.C442G:p.R148G	.	.	0.00097847	.	.	6.200568,28.7	3.16
208	8	3076807	.	C	T	CSMD1	exonic	.	missense SNV	CSMD1:NM_033225:exon29:c.G4642A:p.G1548S	.	.	.	.	.	2.889211,21.8	5.48
208	1	247654665	.	C	G	OR2W5	exonic	.	missense SNV	OR2W5:NM_001004698:exon1:c.C236G:p.P79R	.	.	.	.	.	.	2.34
208	8	82592967	rs61755740	G	A	IMPA1	exonic	.	missense SNV	IMPA1:NM_001144879:exon3:c.C115T:p.P39S,IMPA1:NM_005536:exon3:c.C115T:p.P39S,IMPA1:NM_001144878:exon4:c.C292T:p.P98S	0.00498339	0.0046	0.00738438	0.003,D	.	2.247757,17.82	4.71
208	16	15596215	rs571948191	C	T	C16orf45	exonic	.	missense SNV	C16orf45:NM_001142469:exon1:c.C37T:p.R13W	0.00166113	0.0044	0.00388954	0.012,D	.	.	.
208	2	197002290	rs117222182	A	G	STK17B	exonic	.	missense SNV	STK17B:NM_004226:exon8:c.T1000C:p.C334R	0.00996678	0.0045	0.00505247	0.009,D	0.926,D	4.057615,23.7	4.98
208	14	70990792	rs567945895	G	A	ADAM20	exonic	.	missense SNV	ADAM20:NM_003814:exon2:c.C833T:p.T278I	0	0.0015	0.00038865	0.001,D	0.938,D	3.563088,23.1	4.01
208	19	17838568	.	C	T	MAP1S	exonic	.	missense SNV	MAP1S:NM_018174:exon5:c.C2375T:p.P792L	.	.	.	0.001,D	0.941,D	6.085961,28.2	4.67
208	19	10556919	rs545207308	C	G	PDE4A	exonic	.	missense SNV	PDE4A:NM_001111307:exon2:c.C346G:p.P116A,PDE4A:NM_001111308:exon2:c.C268G:p.P90A,PDE4A:NM_001111309:exon2:c.C163G:p.P55A,PDE4A:NM_001243121:exon4:c.C280G:p.P94A	0.00166113	0.0003	0.00174893	0.049,D	0.941,D	1.049218,10.94	3.01
208	15	64221766	rs140850258	C	T	DAPK2	exonic	.	missense SNV	DAPK2:NM_014326:exon7:c.G643A:p.V215I	0.00830565	0.0114	0.00913331	0.0,D	0.953,D	7.376441,34	5.92
208	7	99245974	rs28365085	A	G	CYP3A5	exonic	.	missense SNV	CYP3A5:NM_000777:exon13:c.T1463C:p.I488T	0.00498339	0.0059	0.00855033	0.0,D	0.955,D	4.547255,24.3	2.73
208	1	159904340	rs200029238	C	T	IGSF9	exonic	.	missense SNV	IGSF9:NM_001135050:exon8:c.G836A:p.R279Q,IGSF9:NM_020789:exon8:c.G836A:p.R279Q	0.00166113	0.004	0.00136028	0.036,D	0.969,D	5.533629,26.3	4.52
208	13	38211338	rs35836067	G	T	TRPC4	exonic	.	missense SNV	TRPC4:NM_001135958:exon10:c.C2117A:p.P706Q,TRPC4:NM_001135956:exon11:c.C2189A:p.P730Q,TRPC4:NM_001135957:exon11:c.C2213A:p.P738Q,TRPC4:NM_003306:exon11:c.C2651A:p.P884Q,TRPC4:NM_016179:exon11:c.C2636A:p.P879Q,TRPC4:NM_001135955:exon12:c.C2384A:p.P795Q	.	0.0005	0.00097163	0.03,D	0.977,D	1.399295,12.78	3.85
208	11	59271950	rs114639827	T	G	OR4D11	exonic	.	missense SNV	OR4D11:NM_001004706:exon1:c.T902G:p.L301R	0.00332226	0.0033	0.00194326	0.003,D	0.98,D	4.308644,24.0	5.44
208	17	59793364	rs201869624	G	A	BRIP1	exonic	.	missense SNV	BRIP1:NM_032043:exon17:c.C2440T:p.R814C	0.00664452	0.0053	0.00874806	0.019,D	0.98,D	7.561064,34	5.63
208	9	131483594	rs78911339	G	A	ZDHHC12	exonic	.	missense SNV	ZDHHC12:NM_032799:exon5:c.C670T:p.R224C	0	0.0019	.	0.001,D	0.981,D	6.652700,32	4.81
208	12	6103202	rs190741083	G	A	VWF	exonic	.	missense SNV	VWF:NM_000552:exon37:c.C6424T:p.L2142F	0.013289	0.0033	0.00194326	0.004,D	0.981,D	4.761512,24.7	4.41
208	10	33015667	rs200558816	G	A	CCDC7	exonic	.	missense SNV	CCDC7:NM_024688:exon8:c.G496A:p.D166N	0.00166113	0.0013	0.00330739	0.0,D	0.984,D	2.232649,17.72	.
208	12	121176944	rs387906950	A	G	ACADS	exonic	.	missense SNV	ACADS:NM_000017:exon9:c.A1031G:p.E344G	0.00166113	0.0013	0.00155461	0.002,D	0.985,D	6.604402,31	4.73
208	2	179656821	rs774937703	T	C	TTN	exonic	.	missense SNV	TTN:NM_001256850:exon10:c.A1640G:p.Q547R,TTN:NM_001267550:exon10:c.A1640G:p.Q547R,TTN:NM_003319:exon10:c.A1640G:p.Q547R,TTN:NM_133378:exon10:c.A1640G:p.Q547R,TTN:NM_133379:exon10:c.A1640G:p.Q547R,TTN:NM_133432:exon10:c.A1640G:p.Q547R,TTN:NM_133437:exon10:c.A1640G:p.Q547R	.	0.0007	0.00058298	0.008,D	0.986,D	2.091588,16.80	6.17
208	2	197872537	rs530002074	T	A	ANKRD44	exonic	.	missense SNV	ANKRD44:NM_001195144:exon20:c.A2123T:p.H708L	0	0.001	0.00038865	0.004,D	0.987,D	6.597807,31	5.09
208	12	57351020	rs141054345	C	A	RDH16	exonic	.	missense SNV	RDH16:NM_003708:exon1:c.G227T:p.R76M	0.00498339	0.0045	0.00855033	0.001,D	0.989,D	6.170092,28.5	4.72
208	5	644447	.	G	C	CEP72	exonic	.	missense SNV	CEP72:NM_018140:exon10:c.G1573C:p.E525Q	.	.	0.00019433	0.007,D	0.992,D	5.269365,25.7	4.64
208	13	23910549	rs766553685	G	T	SACS	exonic	.	missense SNV	SACS:NM_001278055:exon8:c.C7025A:p.P2342H,SACS:NM_014363:exon10:c.C7466A:p.P2489H	.	0.0004	0.00019433	0.002,D	0.993,D	5.022587,25.2	5.72
208	19	10570095	rs199575223	A	T	PDE4A	exonic	.	missense SNV	PDE4A:NM_006202:exon4:c.A404T:p.K135M,PDE4A:NM_001111307:exon9:c.A1121T:p.K374M,PDE4A:NM_001111308:exon9:c.A1043T:p.K348M,PDE4A:NM_001111309:exon9:c.A938T:p.K313M,PDE4A:NM_001243121:exon11:c.A1055T:p.K352M	0.00166113	0.0005	0.00174893	0.005,D	0.995,D	5.626136,26.6	3.79
208	5	65350337	rs779988045	G	A	ERBB2IP	exonic	.	missense SNV	ERBB2IP:NM_001006600:exon21:c.G3191A:p.R1064Q,ERBB2IP:NM_001253697:exon21:c.G3191A:p.R1064Q,ERBB2IP:NM_001253698:exon21:c.G3191A:p.R1064Q,ERBB2IP:NM_001253699:exon21:c.G3191A:p.R1064Q,ERBB2IP:NM_001253701:exon21:c.G3179A:p.R1060Q,ERBB2IP:NM_018695:exon21:c.G3191A:p.R1064Q	.	0.0003	0.00038865	0.006,D	0.996,D	4.668966,24.5	5.67
208	X	118215351	rs765921310	A	C	KIAA1210	exonic	.	missense SNV	KIAA1210:NM_020721:exon14:c.T5071G:p.F1691V	.	0.0014	0.00213758	0.01,D	0.996,D	5.946202,27.6	4.11
208	2	11907928	rs182735664	A	T	LPIN1	exonic	.	missense SNV	LPIN1:NM_145693:exon3:c.A232T:p.M78L,LPIN1:NM_001261427:exon4:c.A250T:p.M84L,LPIN1:NM_001261428:exon4:c.A379T:p.M127L,LPIN1:NM_001261429:exon4:c.A250T:p.M84L	0.00166113	0.0005	0.00136028	0.0,D	0.999,D	5.777101,27.0	5.21
208	4	79434573	rs552676865	C	G	FRAS1	exonic	.	missense SNV	FRAS1:NM_025074:exon65:c.C10041G:p.H3347Q	0.00332226	0.0028	0.00116595	0.0,D	0.999,D	5.992826,27.8	4.86
208	1	53108545	rs145825874	C	T	FAM159A	exonic	.	missense SNV	FAM159A:NM_001042693:exon2:c.C193T:p.L65F	0.0166113	0.0115	0.00874466	0.0,D	0.999,D	5.123282,25.4	4.7
208	10	123687939	rs531408020	G	C	ATE1	exonic	.	missense SNV	ATE1:NM_001288736:exon1:c.C8G:p.S3W	0	0.0004	0.00155461	0.0,D	0.999,D	1.428097,12.93	4.19
208	14	75375611	rs199620516	G	A	RPS6KL1	exonic	.	missense SNV	RPS6KL1:NM_031464:exon9:c.C1385T:p.T462M	0	0.0004	.	0.0,D	0.999,D	5.385758,26.0	3.73
208	16	703598	rs199714040	G	A	WDR90	exonic	.	missense SNV	WDR90:NM_145294:exon12:c.G1307A:p.R436Q	.	0.0001	.	0.0,D	0.999,D	4.618931,24.5	4.74
208	22	46722437	rs560614847	G	A	GTSE1	exonic	.	missense SNV	GTSE1:NM_016426:exon9:c.G1610A:p.R537H	.	8.803e-06	.	0.0,D	0.999,D	5.073866,25.3	3.52
208	5	94990067	rs200861427	T	C	RFESD	exonic	.	missense SNV	RFESD:NM_173362:exon4:c.T206C:p.I69T,RFESD:NM_001131065:exon5:c.T365C:p.I122T,RFESD:NM_001131066:exon5:c.T365C:p.I122T	.	0.0004	.	0.001,D	0.999,D	6.137291,28.4	5.74
208	2	239160372	rs764388174	C	T	PER2	exonic	.	missense SNV	PER2:NM_022817:exon20:c.G3142A:p.D1048N	.	0.0005	0.00058298	0.007,D	0.999,D	5.574811,26.4	4.06
208	4	8469948	rs571460571	G	A	TRMT44	exonic	.	missense SNV	TRMT44:NM_152544:exon9:c.G1802A:p.C601Y	0.00332226	0.0003	.	.	1.0,D	4.982535,25.1	4.83
208	1	27677375	rs187197622	G	A	SYTL1	exonic	.	missense SNV	SYTL1:NM_001193308:exon11:c.G1096A:p.E366K,SYTL1:NM_032872:exon11:c.G1060A:p.E354K	0.00664452	0.0028	0.00446949	0.0,D	1.0,D	6.228811,28.8	4.49
208	21	31538682	rs199537354	C	T	CLDN17	exonic	.	missense SNV	CLDN17:NM_012131:exon1:c.G254A:p.C85Y	0.00498339	0.0034	0.00116595	0.001,D	1.0,D	6.121689,28.3	5.22
208	16	2987143	rs748205788	C	T	FLYWCH1	exonic	.	missense SNV	FLYWCH1:NM_020912:exon7:c.C1532T:p.T511M,FLYWCH1:NM_032296:exon7:c.C1532T:p.T511M	.	0.0008	0.00097314	0.002,D	1.0,D	5.747022,26.9	3.26
208	5	150639394	rs104893897	G	T	GM2A	exonic	.	stopgain	GM2A:NM_000405:exon2:c.G160T:p.E54X,GM2A:NM_001167607:exon2:c.G160T:p.E54X	.	.	.	.	.	9.825599,36	.
208	2	27726415	rs149847328	C	T	GCKR	exonic	.	stopgain	GCKR:NM_001486:exon9:c.C679T:p.R227X	0	0.001	.	.	.	9.657242,36	.
209	2	85824055	rs202048391	G	C	RNF181	splicing	NM_016494:exon3:c.327+1G>C	.	.	0.00166113	0.002	0.00155461	.	.	5.311724,25.8	5.75
209	3	136677045	.	T	A	IL20RB	splicing	NM_144717:exon1:c.88+2T>A	.	.	.	.	.	.	.	4.876322,24.9	4.94
209	2	6991815	.	C	A	CMPK2	splicing	NM_001256477:exon4:c.993-1G>T;NM_207315:exon4:c.993-1G>T	.	.	.	.	.	.	.	5.144865,25.4	5.23
209	7	149528254	rs775253085	C	T	SSPO	exonic	.	missense SNV	SSPO:NM_198455:exon108:c.C15170T:p.T5057M	.	0.0005	0.00043103	.	.	0.917886,10.18	3.26
209	13	103400039	rs992801405	T	C	CCDC168	exonic	.	missense SNV	CCDC168:NM_001146197:exon4:c.A3008G:p.N1003S	.	0.0013	0.0007776	.	.	1.582485,13.76	.
209	6	78538778	rs147260303	A	T	MEI4	exonic	.	missense SNV	MEI4:NM_001282136:exon3:c.A899T:p.Q300L	0.00332226	.	0.00918993	.	.	3.164527,22.6	4.7
209	8	43152442	rs202238834	A	G	POTEA	exonic	.	missense SNV	POTEA:NM_001002920:exon3:c.A428G:p.Q143R,POTEA:NM_001005365:exon3:c.A428G:p.Q143R	.	0.0004	.	.	.	.	.
209	1	150917631	rs190944438	G	A	SETDB1	exonic	.	missense SNV	SETDB1:NM_001243491:exon9:c.G1187A:p.G396E	0.00830565	0.0032	0.00136081	0.0,D	.	.	.
209	1	9669924	rs760771377	C	T	TMEM201	exonic	.	missense SNV	TMEM201:NM_001130924:exon8:c.C1420T:p.R474C	.	0.0044	0.00388651	0.001,D	.	8.211847,35	5.57
209	X	19431573	.	T	C	MAP3K15	exonic	.	missense SNV	MAP3K15:NM_001001671:exon11:c.A1600G:p.I534V	.	.	0.0007773	0.028,D	.	2.791393,21.3	2.57
209	1	89599030	rs202078573	C	T	GBP7	exonic	.	missense SNV	GBP7:NM_207398:exon10:c.G1573A:p.E525K	0.00166113	0.0017	0.00116595	0.026,D	0.91,D	4.982851,25.1	2.67
209	4	79400770	rs190483418	C	T	FRAS1	exonic	.	missense SNV	FRAS1:NM_025074:exon56:c.C8341T:p.R2781C	0	0.0005	.	0.001,D	0.922,D	4.173135,23.8	5.1
209	7	64864045	.	C	A	ZNF92	exonic	.	missense SNV	ZNF92:NM_001287534:exon2:c.C790A:p.P264T,ZNF92:NM_001287532:exon3:c.C922A:p.P308T,ZNF92:NM_007139:exon3:c.C811A:p.P271T,ZNF92:NM_152626:exon4:c.C1018A:p.P340T,ZNF92:NM_001287533:exon5:c.C790A:p.P264T	.	.	.	0.001,D	0.923,D	4.275327,24.0	.
209	19	16003189	rs200629062	G	A	CYP4F2	exonic	.	missense SNV	CYP4F2:NM_001082:exon5:c.C455T:p.T152M	.	0.0005	.	0.007,D	0.931,D	4.867978,24.9	2.7
209	4	42022445	.	T	A	SLC30A9	exonic	.	missense SNV	SLC30A9:NM_006345:exon4:c.T347A:p.L116H	.	.	.	0.001,D	0.942,D	6.337446,29.3	5.95
209	22	39482461	rs183180481	G	A	APOBEC3G	exonic	.	missense SNV	APOBEC3G:NM_021822:exon6:c.G913A:p.V305M	0.00664452	0.0007	.	0.001,D	0.959,D	3.752793,23.3	.
209	20	33623091	.	C	T	TRPC4AP	exonic	.	missense SNV	TRPC4AP:NM_015638:exon8:c.G886A:p.G296S,TRPC4AP:NM_199368:exon8:c.G886A:p.G296S	.	6.161e-05	.	0.019,D	0.965,D	5.783340,27.1	5.49
209	3	43753322	rs189968197	C	G	ABHD5	exonic	.	missense SNV	ABHD5:NM_016006:exon4:c.C628G:p.P210A	0.00332226	0.0013	0.00194326	0.005,D	0.973,D	5.962487,27.7	6.17
209	7	2686551	.	T	G	TTYH3	exonic	.	missense SNV	TTYH3:NM_025250:exon2:c.T188G:p.F63C	.	.	.	0.043,D	0.973,D	3.077570,22.5	4.95
209	20	20024293	.	C	G	CRNKL1	exonic	.	missense SNV	CRNKL1:NM_001278628:exon7:c.G815C:p.R272P,CRNKL1:NM_001278625:exon8:c.G1262C:p.R421P,CRNKL1:NM_001278626:exon8:c.G446C:p.R149P,CRNKL1:NM_001278627:exon8:c.G446C:p.R149P,CRNKL1:NM_016652:exon8:c.G1298C:p.R433P	.	.	.	0.0,D	0.979,D	7.566998,34	6.07
209	7	11457147	.	C	A	THSD7A	exonic	.	missense SNV	THSD7A:NM_015204:exon16:c.G3467T:p.R1156I	.	.	.	0.004,D	0.986,D	7.402881,34	5.36
209	1	75055741	rs74513893	A	C	C1orf173	exonic	.	missense SNV	C1orf173:NM_001002912:exon12:c.T1750G:p.S584A	0.00830565	0.0084	0.00796735	0.018,D	0.99,D	4.224326,23.9	5.12
209	1	39893795	.	C	T	MACF1	exonic	.	missense SNV	MACF1:NM_012090:exon57:c.C10453T:p.R3485W	.	.	.	0.006,D	0.994,D	7.323040,34	5.84
209	5	140202555	rs545323743	A	C	PCDHA5	exonic	.	missense SNV	PCDHA5:NM_018908:exon1:c.A1195C:p.T399P,PCDHA5:NM_031501:exon1:c.A1195C:p.T399P	0	0.0011	0.0007773	0.001,D	0.995,D	4.789463,24.7	2.86
209	2	26533799	.	C	T	GPR113	exonic	.	missense SNV	GPR113:NM_153835:exon8:c.G2200A:p.V734M,GPR113:NM_001145169:exon10:c.G2590A:p.V864M,GPR113:NM_001145168:exon11:c.G2797A:p.V933M	.	.	.	0.005,D	0.995,D	5.867752,27.4	4.9
209	10	105830186	rs763635529	G	A	COL17A1	exonic	.	missense SNV	COL17A1:NM_000494:exon9:c.C605T:p.S202L	.	9.801e-05	0.0001944	0.0,D	0.997,D	5.562704,26.4	5.86
209	2	196765178	rs529898730	G	T	DNAH7	exonic	.	missense SNV	DNAH7:NM_018897:exon28:c.C4376A:p.A1459D	0.00166113	0.0013	0.00136028	0.001,D	0.998,D	6.522401,31	5.02
209	5	79033460	rs191897488	G	T	CMYA5	exonic	.	missense SNV	CMYA5:NM_153610:exon2:c.G8872T:p.A2958S	0	0.0032	0.00408084	0.003,D	0.998,D	5.638598,26.6	5.93
209	2	211306091	rs182044267	G	A	LANCL1	exonic	.	missense SNV	LANCL1:NM_001136574:exon5:c.C484T:p.L162F,LANCL1:NM_001136575:exon5:c.C484T:p.L162F,LANCL1:NM_006055:exon5:c.C484T:p.L162F	0.00664452	0.0088	0.00622084	0.0,D	0.999,D	6.141996,28.4	3.98
209	3	111794198	rs142998665	G	A	TMPRSS7	exonic	.	missense SNV	TMPRSS7:NM_001042575:exon13:c.G1436A:p.R479H	0.00830565	0.005	0.0060241	0.0,D	0.999,D	6.485173,30	5.7
209	5	72850200	.	G	A	ANKRA2	exonic	.	missense SNV	ANKRA2:NM_023039:exon7:c.C752T:p.P251L	.	.	.	0.01,D	0.999,D	7.312468,34	6.04
209	19	1611723	rs7252811	G	T	TCF3	exonic	.	missense SNV	TCF3:NM_001136139:exon18:c.C1939A:p.P647T,TCF3:NM_003200:exon19:c.C1948A:p.P650T	0.00166113	0.0023	0.00233191	0.012,D	0.999,D	4.112259,23.7	2.51
209	3	195609163	rs755339346	G	A	TNK2	exonic	.	missense SNV	TNK2:NM_001010938:exon6:c.C835T:p.R279W,TNK2:NM_005781:exon6:c.C646T:p.R216W	.	8.683e-05	0.00019433	0.03,D	0.999,D	6.964787,33	3.57
209	5	168096806	rs148573931	C	T	SLIT3	exonic	.	missense SNV	SLIT3:NM_001271946:exon35:c.G4339A:p.G1447S,SLIT3:NM_003062:exon35:c.G4318A:p.G1440S	.	0.0003	0.0007773	0.0,D	1.0,D	8.033040,35	5.13
209	22	32014111	rs368620857	C	T	SFI1	exonic	.	missense SNV	SFI1:NM_001258325:exon30:c.C3358T:p.R1120W,SFI1:NM_001258326:exon30:c.C3277T:p.R1093W,SFI1:NM_001258327:exon30:c.C3241T:p.R1081W,SFI1:NM_014775:exon31:c.C3430T:p.R1144W,SFI1:NM_001007467:exon32:c.C3523T:p.R1175W	0.00332226	0.0014	0.00083287	0.0,D	1.0,D	6.640440,32	2.88
209	2	210518007	rs188840497	G	A	MAP2	exonic	.	missense SNV	MAP2:NM_002374:exon4:c.G113A:p.G38E,MAP2:NM_031845:exon4:c.G113A:p.G38E,MAP2:NM_031847:exon4:c.G113A:p.G38E,MAP2:NM_001039538:exon5:c.G113A:p.G38E	0.00664452	0.0023	0.00136028	0.0,D	1.0,D	5.443413,26.1	4.58
209	7	99693730	.	T	C	MCM7	exonic	.	missense SNV	MCM7:NM_001278595:exon10:c.A734G:p.D245G,MCM7:NM_182776:exon10:c.A734G:p.D245G,MCM7:NM_005916:exon11:c.A1262G:p.D421G	.	5.444e-05	0.00019433	0.0,D	1.0,D	5.785142,27.1	4.87
209	2	105716151	.	C	G	MRPS9	exonic	.	missense SNV	MRPS9:NM_182640:exon11:c.C1123G:p.R375G	.	.	.	0.0,D	1.0,D	6.091743,28.2	5
210	16	75445728	.	T	G	CFDP1	exonic	.	missense SNV	CFDP1:NM_006324:exon4:c.A525C:p.E175D	.	0.0002	.	0.05,D	0.981,D	4.557858,24.4	4.77
210	17	61559038	rs148193919	G	A	ACE	exonic	.	missense SNV	ACE:NM_000789:exon7:c.G1057A:p.D353N	0.00166113	0.0058	0.00563545	0.002,D	0.92,D	6.934741,33	4.34
210	11	63884035	rs746377162	C	G	FLRT1	exonic	.	missense SNV	FLRT1:NM_013280:exon2:c.C296G:p.P99R	.	5.438e-05	0.00019433	0.001,D	1.0,D	5.118355,25.4	5.57
210	15	85448786	.	T	A	SLC28A1	exonic	.	missense SNV	SLC28A1:NM_001287761:exon7:c.T620A:p.V207E,SLC28A1:NM_001287762:exon7:c.T620A:p.V207E,SLC28A1:NM_004213:exon8:c.T620A:p.V207E	.	.	.	0.0,D	1.0,D	6.313646,29.2	4.16
210	15	85164991	rs150175069	G	A	ZSCAN2	exonic	.	missense SNV	ZSCAN2:NM_181877:exon3:c.G1565A:p.R522Q	.	0.0009	.	0.004,D	0.989,D	5.969264,27.7	4.98
210	3	126736595	rs371091022	C	T	PLXNA1	exonic	.	missense SNV	PLXNA1:NM_032242:exon18:c.C3520T:p.R1174W	0.00166113	0.0007	.	0.001,D	0.975,D	7.403592,34	4.25
210	17	41246560	rs397507259	C	T	BRCA1	exonic	.	missense SNV	BRCA1:NM_007297:exon9:c.G847A:p.D283N,BRCA1:NM_007294:exon10:c.G988A:p.D330N,BRCA1:NM_007300:exon10:c.G988A:p.D330N	.	0.0001	.	0.002,D	0.991,D	4.102742,23.7	4.95
210	15	45398423	rs8028305	C	A	DUOX2	exonic	.	missense SNV	DUOX2:NM_014080:exon17:c.G2048T:p.R683L	0.00166113	0.0046	0.00408084	0.002,D	0.995,D	7.262315,34	5.31
210	15	64221766	rs140850258	C	T	DAPK2	exonic	.	missense SNV	DAPK2:NM_014326:exon7:c.G643A:p.V215I	0.00830565	0.0114	0.00913331	0.0,D	0.953,D	7.376441,34	5.92
210	9	140130620	rs375498010	G	A	SLC34A3	exonic	.	missense SNV	SLC34A3:NM_001177316:exon13:c.G1552A:p.G518R,SLC34A3:NM_001177317:exon13:c.G1552A:p.G518R,SLC34A3:NM_080877:exon13:c.G1552A:p.G518R	.	0.0002	.	0.006,D	0.921,D	5.167079,25.5	4
210	6	159404813	rs183977315	G	A	RSPH3	exonic	.	missense SNV	RSPH3:NM_031924:exon4:c.C799T:p.R267C	0.00332226	0.003	0.00174893	0.002,D	0.939,D	7.460795,34	5.95
210	6	16290732	rs148307161	C	T	GMPR	exonic	.	missense SNV	GMPR:NM_006877:exon8:c.C737T:p.S246L	0.00166113	0.0014	0.00038865	0.0,D	0.959,D	6.811596,32	4.35
210	12	69158489	rs141445485	A	G	SLC35E3	exonic	.	missense SNV	SLC35E3:NM_018656:exon5:c.A761G:p.N254S	0.00166113	0.0047	0.00446949	0.01,D	0.977,D	5.550645,26.4	5.33
210	4	108552833	.	C	A	PAPSS1	exonic	.	missense SNV	PAPSS1:NM_005443:exon11:c.G1690T:p.A564S	.	.	.	0.005,D	0.991,D	7.088287,33	5.62
210	5	140764154	.	T	C	PCDHGA7	exonic	.	missense SNV	PCDHGA7:NM_018920:exon1:c.T1688C:p.L563P,PCDHGA7:NM_032087:exon1:c.T1688C:p.L563P	.	.	.	0.0,D	0.998,D	5.115256,25.4	5.29
210	1	46976650	rs114953520	G	A	DMBX1	exonic	.	missense SNV	DMBX1:NM_147192:exon3:c.G392A:p.R131H,DMBX1:NM_172225:exon3:c.G377A:p.R126H	0.00166113	0.0017	0.00136028	0.001,D	0.999,D	6.727583,32	4.1
210	1	35223154	rs370656156	C	T	GJB5	exonic	.	missense SNV	GJB5:NM_005268:exon2:c.C223T:p.R75C	0.00166113	0.003	0.00136028	0.0,D	1.0,D	7.811369,35	5.89
210	2	120388245	rs200947466	G	A	PCDP1	exonic	.	missense SNV	PCDP1:NM_001271049:exon18:c.G1831A:p.G611R	0.00332226	0.0026	0.00194326	0.0,D	1.0,D	6.570227,31	4.85
212	19	35989800	rs184563318	C	G	DMKN	splicing	NM_001035516:exon4:c.202-1G>C;NM_001126056:exon16:c.1327-1G>C;NM_001126059:exon10:c.499-1G>C;NM_001190347:exon15:c.1279-1G>C;NM_033317:exon14:c.1360-1G>C	.	.	0.00830565	0.0039	0.00874466	.	.	3.474177,23.0	4.25
212	16	71571220	rs144131102	C	T	CHST4	exonic	.	stopgain	CHST4:NM_001166395:exon2:c.C640T:p.R214X,CHST4:NM_005769:exon2:c.C640T:p.R214X	.	0.0004	.	.	.	11.717552,38	4.79
212	6	97423952	.	C	T	KLHL32	exonic	.	stopgain	KLHL32:NM_001286250:exon3:c.C103T:p.Q35X,KLHL32:NM_001286251:exon3:c.C103T:p.Q35X,KLHL32:NM_001286252:exon3:c.C103T:p.Q35X,KLHL32:NM_052904:exon3:c.C103T:p.Q35X	.	.	.	.	.	12.284765,39	5.14
212	3	14799050	rs772101163	C	T	C3orf20	exonic	.	stopgain	C3orf20:NM_001184957:exon13:c.C1747T:p.R583X,C3orf20:NM_001184958:exon13:c.C1747T:p.R583X,C3orf20:NM_032137:exon13:c.C2113T:p.R705X	.	1.763e-05	.	.	.	12.863227,40	3.99
212	14	58895108	.	T	A	KIAA0586	exonic	.	stopgain	KIAA0586:NM_014749:exon1:c.T126A:p.C42X,KIAA0586:NM_001244189:exon2:c.T162A:p.C54X,KIAA0586:NM_001244190:exon2:c.T81A:p.C27X	.	.	.	.	.	5.780911,27.1	.
212	2	236761391	rs141067919	G	A	AGAP1	exonic	.	missense SNV	AGAP1:NM_001244888:exon10:c.G1112A:p.R371H	0.00498339	0.0033	0.00408084	0.0,D	.	1.221334,11.86	.
212	10	17363223	rs749328787	T	C	ST8SIA6	exonic	.	missense SNV	ST8SIA6:NM_001004470:exon8:c.A851G:p.Y284C	.	8.814e-06	.	0.027,D	0.911,D	2.766231,21.2	2.77
212	19	4219711	rs199513383	C	T	ANKRD24	exonic	.	missense SNV	ANKRD24:NM_133475:exon19:c.C3127T:p.R1043W	0.00166113	0.0022	0.00252623	0.0,D	0.929,D	7.722833,35	3.78
212	5	1466869	rs757618527	G	A	LPCAT1	exonic	.	missense SNV	LPCAT1:NM_024830:exon13:c.C1415T:p.T472I	.	0.0002	.	0.002,D	0.931,D	4.852255,24.8	4.47
212	19	56156514	.	C	T	ZNF581	exonic	.	missense SNV	ZNF581:NM_016535:exon2:c.C577T:p.R193W	.	6.51e-05	.	0.001,D	0.974,D	5.754965,27.0	.
212	5	176918883	.	G	C	PDLIM7	exonic	.	missense SNV	PDLIM7:NM_005451:exon5:c.C323G:p.P108R,PDLIM7:NM_213636:exon5:c.C323G:p.P108R	.	.	.	0.027,D	0.976,D	3.255258,22.8	3.58
212	14	75489592	rs201931206	G	A	MLH3	exonic	.	missense SNV	MLH3:NM_014381:exon10:c.C3943T:p.L1315F,MLH3:NM_001040108:exon11:c.C4015T:p.L1339F	0.00166113	0.0007	0.00174893	0.041,D	0.979,D	6.403995,29.6	5.24
212	6	117586997	.	C	A	VGLL2	exonic	.	missense SNV	VGLL2:NM_153453:exon1:c.C71A:p.P24H,VGLL2:NM_182645:exon1:c.C71A:p.P24H	.	.	.	0.038,D	0.98,D	5.590427,26.5	5.17
212	14	93043720	rs144699416	C	T	RIN3	exonic	.	missense SNV	RIN3:NM_024832:exon3:c.C265T:p.R89W	0	0.0058	0.00019433	0.001,D	0.982,D	4.536647,24.3	.
212	15	75503309	rs772487098	G	T	C15orf39	exonic	.	missense SNV	C15orf39:NM_015492:exon3:c.G2996T:p.G999V	.	0.0003	.	0.004,D	0.984,D	4.533740,24.3	3.27
212	16	67961519	.	C	T	PSKH1	exonic	.	missense SNV	PSKH1:NM_006742:exon3:c.C1249T:p.R417C	.	0.0001	.	0.003,D	0.985,D	7.838928,35	4.34
212	1	228432056	rs779196532	G	A	OBSCN	exonic	.	missense SNV	OBSCN:NM_001098623:exon11:c.G3265A:p.G1089R,OBSCN:NM_052843:exon11:c.G3265A:p.G1089R,OBSCN:NM_001271223:exon12:c.G3541A:p.G1181R	.	0.0003	.	0.017,D	0.988,D	1.881391,15.47	2.88
212	2	209307161	rs139604330	G	T	PTH2R	exonic	.	missense SNV	PTH2R:NM_005048:exon5:c.G484T:p.A162S	.	0.0037	0.00058298	0.0,D	0.99,D	5.591220,26.5	5.13
212	17	38450261	rs4135013	C	T	CDC6	exonic	.	missense SNV	CDC6:NM_001254:exon6:c.C896T:p.T299M	0.00166113	0.0198	0.00116595	0.001,D	0.991,D	7.532012,34	5.95
212	19	21991840	rs908890514	C	G	ZNF43	exonic	.	missense SNV	ZNF43:NM_001256651:exon3:c.G804C:p.K268N,ZNF43:NM_001256654:exon3:c.G804C:p.K268N,ZNF43:NM_001256653:exon4:c.G1026C:p.K342N,ZNF43:NM_003423:exon4:c.G999C:p.K333N,ZNF43:NM_001256650:exon6:c.G981C:p.K327N,ZNF43:NM_001256648:exon7:c.G981C:p.K327N,ZNF43:NM_001256649:exon7:c.G981C:p.K327N	.	.	0.00019433	0.042,D	0.991,D	1.376797,12.67	.
212	1	228509577	rs781337790	G	A	OBSCN	exonic	.	missense SNV	OBSCN:NM_001098623:exon55:c.G15035A:p.R5012H,OBSCN:NM_052843:exon55:c.G15035A:p.R5012H,OBSCN:NM_001271223:exon66:c.G17906A:p.R5969H	.	0.0005	0.00058298	0.0,D	0.992,D	6.856632,33	5.07
212	7	101923374	rs139293638	G	A	CUX1	exonic	.	missense SNV	CUX1:NM_001202544:exon18:c.G1678A:p.E560K,CUX1:NM_001202545:exon18:c.G1588A:p.E530K,CUX1:NM_001202546:exon18:c.G1609A:p.E537K,CUX1:NM_001913:exon19:c.G1726A:p.E576K,CUX1:NM_181500:exon19:c.G1720A:p.E574K	0.00332226	0.0035	0.00388651	0.0,D	0.995,D	7.369063,34	3.56
212	1	200960120	.	C	T	KIF21B	exonic	.	missense SNV	KIF21B:NM_001252100:exon18:c.G2612A:p.R871H,KIF21B:NM_001252102:exon18:c.G2612A:p.R871H,KIF21B:NM_001252103:exon18:c.G2612A:p.R871H,KIF21B:NM_017596:exon18:c.G2612A:p.R871H	.	5.438e-05	0.00058298	0.014,D	0.996,D	4.572456,24.4	3.73
212	13	77759461	.	C	T	MYCBP2	exonic	.	missense SNV	MYCBP2:NM_015057:exon32:c.G4496A:p.G1499E	.	.	.	0.016,D	0.996,D	5.377351,25.9	5.65
212	17	76968197	rs549646219	G	A	LGALS3BP	exonic	.	missense SNV	LGALS3BP:NM_005567:exon6:c.C1219T:p.R407W	0.00332226	0.0036	0.00369219	0.0,D	0.997,D	6.971609,33	3.41
212	17	3533547	rs117791933	C	T	SHPK	exonic	.	missense SNV	SHPK:NM_013276:exon2:c.G262A:p.G88R	0	0.0023	0.00408084	0.002,D	0.997,D	7.442903,34	5.57
212	7	56051436	rs770231289	C	T	GBAS	exonic	.	missense SNV	GBAS:NM_001202469:exon4:c.C343T:p.R115C,GBAS:NM_001483:exon6:c.C460T:p.R154C	.	5.446e-05	.	0.003,D	0.998,D	7.639852,35	5.2
212	2	68615609	.	T	G	PLEK	exonic	.	missense SNV	PLEK:NM_002664:exon6:c.T748G:p.C250G	.	.	.	0.007,D	0.998,D	5.989929,27.8	5.17
212	3	56658991	rs771749287	A	G	FAM208A	exonic	.	missense SNV	FAM208A:NM_015224:exon15:c.T2872C:p.Y958H,FAM208A:NM_001112736:exon22:c.T4183C:p.Y1395H	.	0.0006	.	.	0.999,D	5.974797,27.7	5.55
212	9	139372025	rs528913451	G	A	SEC16A	exonic	.	missense SNV	SEC16A:NM_001276418:exon2:c.C43T:p.P15S,SEC16A:NM_014866:exon3:c.C43T:p.P15S	0.00166113	0.0006	0.00038865	0.0,D	0.999,D	3.945602,23.6	5.36
212	1	156534435	rs777078133	G	A	IQGAP3	exonic	.	missense SNV	IQGAP3:NM_178229:exon5:c.C409T:p.R137W	.	0.0005	.	0.0,D	0.999,D	7.543062,34	4.84
212	1	220363731	.	T	C	RAB3GAP2	exonic	.	missense SNV	RAB3GAP2:NM_012414:exon15:c.A1619G:p.H540R	.	.	.	0.003,D	0.999,D	5.641176,26.6	5.93
212	8	145730416	rs200088103	C	T	GPT	exonic	.	missense SNV	GPT:NM_005309:exon4:c.C397T:p.R133W	0.00166113	0.001	0.00252623	0.0,D	1.0,D	6.865507,33	4.24
212	10	76994883	rs573613436	C	A	COMTD1	exonic	.	missense SNV	COMTD1:NM_144589:exon4:c.G382T:p.G128W	0.00664452	0.0042	0.00642273	0.0,D	1.0,D	7.369944,34	5.15
212	22	38211483	rs745812821	G	T	GCAT	exonic	.	missense SNV	GCAT:NM_001171690:exon6:c.G868T:p.G290W,GCAT:NM_014291:exon6:c.G790T:p.G264W	.	0.0008	0.00019554	0.0,D	1.0,D	6.758414,32	5.2
212	3	158317870	rs770451246	A	G	MLF1	exonic	.	missense SNV	MLF1:NM_001130156:exon5:c.A401G:p.H134R,MLF1:NM_001195433:exon5:c.A272G:p.H91R,MLF1:NM_022443:exon5:c.A476G:p.H159R,MLF1:NM_001130157:exon6:c.A401G:p.H134R,MLF1:NM_001195432:exon7:c.A569G:p.H190R,MLF1:NM_001195434:exon7:c.A446G:p.H149R	.	8.091e-05	.	0.0,D	1.0,D	5.801939,27.1	6.06
212	11	119058763	.	C	A	PDZD3	exonic	.	missense SNV	PDZD3:NM_001168468:exon7:c.C772A:p.P258T,PDZD3:NM_024791:exon7:c.C730A:p.P244T	.	.	.	0.002,D	1.0,D	5.970395,27.7	5.43
212	19	11917567	.	G	A	ZNF491	exonic	.	missense SNV	ZNF491:NM_152356:exon3:c.G799A:p.G267R	.	.	0.00019433	0.04,D	1.0,D	4.314361,24.0	.
213	22	24226213	rs200488681	T	C	SLC2A11	splicing	NM_001024938:exon10:c.1162+2T>C;NM_001024939:exon10:c.1171+2T>C;NM_001282864:exon9:c.1156+2T>C;NM_030807:exon11:c.1183+2T>C	.	.	0	0.0049	0.00291489	.	.	3.014100,22.3	.
213	2	97638008	rs375960131	C	G	FAM178B	exonic	.	missense SNV	FAM178B:NM_001122646:exon3:c.G194C:p.G65A	0.00332226	0.0036	0.0007773	0.016,D	.	.	.
213	17	38556785	.	G	T	TOP2A	exonic	.	missense SNV	TOP2A:NM_001067:exon22:c.C2795A:p.T932N	.	.	.	0.001,D	0.967,D	5.987063,27.8	5.31
213	5	140203326	rs782777236	C	G	PCDHA5	exonic	.	missense SNV	PCDHA5:NM_018908:exon1:c.C1966G:p.P656A,PCDHA5:NM_031501:exon1:c.C1966G:p.P656A	.	.	.	0.001,D	0.989,D	4.222319,23.9	4.01
213	2	86716741	.	G	A	KDM3A	exonic	.	missense SNV	KDM3A:NM_001146688:exon23:c.G3532A:p.A1178T,KDM3A:NM_018433:exon23:c.G3532A:p.A1178T	.	.	.	0.028,D	0.996,D	5.524676,26.3	4.85
213	17	8273329	rs183150950	T	C	KRBA2	exonic	.	missense SNV	KRBA2:NM_213597:exon2:c.A602G:p.H201R	0.0215947	0.0049	0.00330354	0.0,D	1.0,D	4.120317,23.8	2.45
215	7	330753	rs758210197	G	T	WI2-2373I1.2	exonic	.	missense SNV	WI2-2373I1.2:NM_001195127:exon2:c.G242T:p.R81L	.	0.0003	0.00058298	.	.	2.711315,20.9	4.4
215	8	16859307	rs377326763	T	C	FGF20	exonic	.	missense SNV	FGF20:NM_019851:exon1:c.A235G:p.I79V	0.00664452	0.0031	0.00388802	0.032,D	.	3.879994,23.5	4.52
215	7	117174349	rs1800079	G	A	CFTR	exonic	.	missense SNV	CFTR:NM_000492:exon5:c.G509A:p.R170H	.	0.0003	0.00038865	0.007,D	0.961,D	7.349801,34	5.5
215	2	85576579	rs138110856	G	A	RETSAT	exonic	.	missense SNV	RETSAT:NM_017750:exon5:c.C925T:p.R309W	0.00166113	0.0044	0.00058298	0.001,D	0.968,D	7.137292,34	5.27
215	5	171509391	.	C	G	STK10	exonic	.	missense SNV	STK10:NM_005990:exon12:c.G1928C:p.R643P	.	.	.	0.002,D	0.969,D	7.316963,34	5.11
215	19	38876076	rs147254848	C	T	GGN	exonic	.	missense SNV	GGN:NM_152657:exon3:c.G1826A:p.R609H	0	0.0002	.	0.006,D	0.978,D	7.569987,34	3.57
215	11	36250795	rs144622150	C	T	LDLRAD3	exonic	.	missense SNV	LDLRAD3:NM_174902:exon6:c.C886T:p.R296W	0.00332226	0.0009	0.00097163	0.0,D	0.981,D	7.287150,34	2.19
215	9	139370657	.	G	T	SEC16A	exonic	.	missense SNV	SEC16A:NM_001276418:exon2:c.C1411A:p.L471M,SEC16A:NM_014866:exon3:c.C1411A:p.L471M	.	.	.	0.007,D	0.983,D	4.302132,24.0	2.45
215	3	126270861	rs183734571	G	A	C3orf22	exonic	.	missense SNV	C3orf22:NM_152533:exon3:c.C194T:p.T65M	0.00332226	0.0007	0.00136028	0.0,D	0.984,D	5.036117,25.2	2.12
215	1	145587752	rs375787974	C	T	NUDT17	exonic	.	missense SNV	NUDT17:NM_001012758:exon5:c.G562A:p.V188M	.	0.0003	.	0.012,D	0.985,D	5.964485,27.7	4.28
215	13	102367924	.	T	A	ITGBL1	exonic	.	missense SNV	ITGBL1:NM_001271754:exon10:c.T982A:p.C328S,ITGBL1:NM_001271755:exon10:c.T1258A:p.C420S,ITGBL1:NM_001271756:exon10:c.T1126A:p.C376S,ITGBL1:NM_004791:exon11:c.T1405A:p.C469S	.	.	.	0.0,D	0.996,D	4.859577,24.9	5.83
215	3	17209294	.	C	G	TBC1D5	exonic	.	missense SNV	TBC1D5:NM_014744:exon20:c.G1879C:p.E627Q,TBC1D5:NM_001134381:exon22:c.G1945C:p.E649Q	.	.	.	0.005,D	0.998,D	5.457659,26.1	5.04
215	3	9965923	rs764646516	C	T	IL17RC	exonic	.	missense SNV	IL17RC:NM_001203265:exon8:c.C725T:p.P242L,IL17RC:NM_032732:exon8:c.C725T:p.P242L,IL17RC:NM_001203263:exon9:c.C770T:p.P257L,IL17RC:NM_001203264:exon9:c.C770T:p.P257L,IL17RC:NM_153460:exon9:c.C770T:p.P257L,IL17RC:NM_153461:exon9:c.C983T:p.P328L	.	9.805e-05	0.00038865	0.007,D	0.998,D	5.418331,26.0	5.55
215	10	115384650	rs529341512	A	T	NRAP	exonic	.	missense SNV	NRAP:NM_006175:exon21:c.T2179A:p.Y727N,NRAP:NM_001261463:exon22:c.T2284A:p.Y762N,NRAP:NM_198060:exon22:c.T2284A:p.Y762N	0	5.437e-05	.	0.0,D	0.999,D	6.031116,28.0	5.84
215	7	56062636	.	T	G	GBAS	exonic	.	missense SNV	GBAS:NM_001202469:exon6:c.T550G:p.F184V,GBAS:NM_001483:exon8:c.T667G:p.F223V	.	.	.	0.001,D	0.999,D	6.529745,31	5.7
215	15	42364088	rs142872485	T	C	PLA2G4D	exonic	.	missense SNV	PLA2G4D:NM_178034:exon15:c.A1457G:p.Y486C	0	0.0006	0.00038865	0.015,D	0.999,D	4.676549,24.5	4.79
215	2	120388245	rs200947466	G	A	PCDP1	exonic	.	missense SNV	PCDP1:NM_001271049:exon18:c.G1831A:p.G611R	0.00332226	0.0026	0.00194326	0.0,D	1.0,D	6.570227,31	4.85
215	12	18800938	.	T	G	PIK3C2G	exonic	.	stopgain	PIK3C2G:NM_004570:exon32:c.T4314G:p.Y1438X,PIK3C2G:NM_001288772:exon33:c.T4437G:p.Y1479X,PIK3C2G:NM_001288774:exon33:c.T3771G:p.Y1257X	.	.	.	.	.	10.333060,36	.
215	19	13255323	rs201782768	T	A	STX10	exonic	.	stoploss	STX10:NM_001271610:exon7:c.A741T:p.X247C	0.00332226	0.0033	0.008356	.	.	1.063008,11.01	2.51
217	X	77913761	rs143898170	G	A	ZCCHC5	exonic	.	stopgain	ZCCHC5:NM_152694:exon2:c.C157T:p.R53X	0.00434783	0.0015	0.00505247	.	.	6.843523,33	2.9
217	7	21469115	.	C	T	SP4	exonic	.	missense SNV	SP4:NM_003112:exon3:c.C332T:p.A111V	.	.	.	0.0,D	.	1.534974,13.50	3.58
217	8	52320850	rs757140816	G	A	PXDNL	exonic	.	missense SNV	PXDNL:NM_144651:exon17:c.C3334T:p.R1112W	.	0.0002	0.00019433	0.001,D	0.932,D	2.990146,22.2	.
217	9	101552626	rs747614387	G	A	ANKS6	exonic	.	missense SNV	ANKS6:NM_173551:exon2:c.C622T:p.R208C	.	0.0002	0.00038865	0.001,D	0.939,D	4.936769,25.0	5.48
217	10	112540561	.	C	T	RBM20	exonic	.	missense SNV	RBM20:NM_001134363:exon2:c.C194T:p.A65V	.	.	.	0.001,D	0.941,D	6.213086,28.7	5.96
217	12	29671479	rs140996401	G	T	TMTC1	exonic	.	missense SNV	TMTC1:NM_001193451:exon13:c.C1950A:p.H650Q,TMTC1:NM_175861:exon13:c.C1626A:p.H542Q	0.00498339	0.003	0.00038865	0.049,D	0.974,D	1.521029,13.42	.
217	X	38180313	.	C	A	RPGR	exonic	.	missense SNV	RPGR:NM_000328:exon4:c.G277T:p.A93S,RPGR:NM_001034853:exon4:c.G277T:p.A93S	.	7.222e-05	.	.	0.98,D	5.439028,26.1	6.07
217	14	77942146	rs376070722	C	T	ISM2	exonic	.	missense SNV	ISM2:NM_199296:exon7:c.G1508A:p.R503H	.	0.0017	0.00038865	0.003,D	0.98,D	6.398877,29.6	4.58
217	12	1036318	.	C	T	RAD52	exonic	.	missense SNV	RAD52:NM_134424:exon6:c.G460A:p.A154T	.	.	.	0.031,D	0.983,D	6.928272,33	5.39
217	10	71902429	rs769434414	A	T	TYSND1	exonic	.	missense SNV	TYSND1:NM_173555:exon3:c.T1478A:p.L493H	.	0.0035	0.00116595	0.0,D	0.987,D	4.352998,24.1	4.08
217	20	21307211	.	G	T	XRN2	exonic	.	missense SNV	XRN2:NM_012255:exon3:c.G287T:p.R96I	.	.	.	0.001,D	0.987,D	6.520029,31	5.38
217	8	144998336	rs201278290	G	A	PLEC	exonic	.	missense SNV	PLEC:NM_201378:exon31:c.C5719T:p.R1907W,PLEC:NM_201379:exon31:c.C5695T:p.R1899W,PLEC:NM_201380:exon31:c.C6172T:p.R2058W,PLEC:NM_201381:exon31:c.C5665T:p.R1889W,PLEC:NM_201382:exon31:c.C5761T:p.R1921W,PLEC:NM_201383:exon31:c.C5773T:p.R1925W,PLEC:NM_201384:exon31:c.C5761T:p.R1921W,PLEC:NM_000445:exon32:c.C5842T:p.R1948W	0.00332226	0.0048	0.00582977	0.0,D	0.989,D	4.796020,24.7	4.28
217	18	48452251	rs771494512	G	A	ME2	exonic	.	missense SNV	ME2:NM_001168335:exon12:c.G1297A:p.A433T,ME2:NM_002396:exon12:c.G1297A:p.A433T	.	5.449e-05	.	0.001,D	0.991,D	7.143964,34	5.59
217	7	158835860	rs534492909	G	A	VIPR2	exonic	.	missense SNV	VIPR2:NM_003382:exon6:c.C463T:p.H155Y	0.00166113	0.0044	0.00194326	0.0,D	0.993,D	5.986863,27.8	4.86
217	X	117796697	rs200574073	T	C	DOCK11	exonic	.	missense SNV	DOCK11:NM_144658:exon45:c.T5018C:p.I1673T	0.00652174	0.0025	0.00155703	0.0,D	0.994,D	4.004910,23.6	5.51
217	10	98079116	.	C	A	DNTT	exonic	.	missense SNV	DNTT:NM_001017520:exon3:c.C476A:p.T159N,DNTT:NM_004088:exon3:c.C476A:p.T159N	.	5.437e-05	.	0.002,D	0.994,D	6.331834,29.3	5.48
217	14	77753157	rs151078549	C	T	POMT2	exonic	.	missense SNV	POMT2:NM_013382:exon12:c.G1262A:p.R421Q	0	0.0098	.	0.006,D	0.994,D	8.153632,35	5.7
217	14	76201564	rs201356863	C	T	TTLL5	exonic	.	missense SNV	TTLL5:NM_015072:exon15:c.C1213T:p.R405W	0.00166113	0.0002	0.00058298	0.001,D	0.995,D	6.965622,33	.
217	5	149562381	rs771897143	C	T	CDX1	exonic	.	missense SNV	CDX1:NM_001804:exon2:c.C496T:p.R166C	.	6.557e-05	0.00019433	0.0,D	0.998,D	8.400907,35	5.87
217	12	46243914	.	C	T	ARID2	exonic	.	missense SNV	ARID2:NM_152641:exon15:c.C2008T:p.P670S	.	.	.	0.008,D	0.998,D	4.348385,24.1	5.69
217	X	153594953	rs782643025	G	C	FLNA	exonic	.	missense SNV	FLNA:NM_001110556:exon7:c.C1042G:p.P348A,FLNA:NM_001456:exon7:c.C1042G:p.P348A	0	0.0007	.	0.0,D	1.0,D	4.929742,25.0	5.01
218	3	42906271	rs184133443	C	A	ACKR2	exonic	.	missense SNV	ACKR2:NM_001296:exon3:c.C277A:p.L93I	0.00166113	0.0024	0.00097163	0.008,D	1.0,D	5.748537,27.0	4.4
218	5	35014109	rs755015773	G	A	AGXT2	exonic	.	missense SNV	AGXT2:NM_031900:exon10:c.C1079T:p.A360V	.	0.0002	0.00038865	0.001,D	0.981,D	6.834863,33	5.88
218	1	247081563	rs375048035	T	G	AHCTF1	exonic	.	missense SNV	AHCTF1:NM_015446:exon2:c.A137C:p.K46T	.	0.0022	0.00213841	0.006,D	0.982,D	4.964139,25.1	2.9
218	2	73676909	rs181507134	G	T	ALMS1	exonic	.	missense SNV	ALMS1:NM_015120:exon8:c.G3252T:p.Q1084H	0.00332226	0.0008	0.00058298	0.001,D	0.976,D	3.466614,23.0	.
218	12	52285024	rs200540498	C	T	ANKRD33	exonic	.	stopgain	ANKRD33:NM_182608:exon5:c.C1294T:p.R432X	0.00166113	0.0012	0.0007773	.	.	9.296745,35	.
218	12	48578170	.	A	G	C12orf68	exonic	.	missense SNV	C12orf68:NM_001013635:exon1:c.A265G:p.M89V	.	.	.	0.0,D	0.943,D	2.919363,21.9	5.24
218	3	159944015	.	A	T	C3orf80	exonic	.	missense SNV	C3orf80:NM_001168214:exon1:c.A593T:p.E198V	.	.	.	0.0,D	.	6.779682,32	3.45
218	10	33015667	rs200558816	G	A	CCDC7	exonic	.	missense SNV	CCDC7:NM_024688:exon8:c.G496A:p.D166N	0.00166113	0.0013	0.00330739	0.0,D	0.984,D	2.232649,17.72	.
218	19	33439219	rs144034570	T	C	CEP89	exonic	.	missense SNV	CEP89:NM_032816:exon5:c.A548G:p.D183G	0.00664452	0.0054	0.00485814	0.022,D	0.964,D	1.441396,13.00	4.69
218	9	124534980	rs200771794	C	T	DAB2IP	exonic	.	missense SNV	DAB2IP:NM_138709:exon10:c.C1801T:p.R601C,DAB2IP:NM_032552:exon12:c.C2089T:p.R697C	0	6.165e-05	.	0.01,D	0.998,D	6.110519,28.3	4.59
218	13	73337659	rs528729841	G	A	DIS3	exonic	.	missense SNV	DIS3:NM_001128226:exon16:c.C1967T:p.A656V,DIS3:NM_014953:exon16:c.C2057T:p.A686V	0	0.001	0.00038865	0.001,D	0.999,D	7.166274,34	5.74
218	6	56391232	rs745991437	C	T	DST	exonic	.	missense SNV	DST:NM_015548:exon50:c.G10187A:p.R3396H,DST:NM_183380:exon60:c.G11165A:p.R3722H,DST:NM_001144770:exon61:c.G11285A:p.R3762H,DST:NM_001144769:exon63:c.G11699A:p.R3900H	.	0.0004	.	0.011,D	0.997,D	8.257836,35	5.73
218	17	16347194	.	C	T	FAM211A	exonic	.	missense SNV	FAM211A:NM_001113567:exon4:c.G743A:p.R248H	.	.	.	0.008,D	0.966,D	6.450429,29.8	5.34
218	9	14770605	rs532147302	G	A	FREM1	exonic	.	missense SNV	FREM1:NM_001177704:exon3:c.C665T:p.T222I,FREM1:NM_144966:exon27:c.C5057T:p.T1686I	0	0.0017	0.0001944	0.006,D	0.939,D	3.907828,23.5	5.9
218	10	49450394	rs200265457	G	A	FRMPD2	exonic	.	missense SNV	FRMPD2:NM_001018071:exon5:c.C377T:p.P126L	.	.	.	0.001,D	0.989,D	5.229855,25.6	5.36
218	1	89598020	rs376019280	G	A	GBP7	exonic	.	stopgain	GBP7:NM_207398:exon11:c.C1729T:p.R577X	.	.	.	.	.	8.288027,35	.
218	17	7217036	rs754634220	C	T	GPS2	exonic	.	missense SNV	GPS2:NM_004489:exon7:c.G485A:p.R162Q	.	3.27e-05	.	0.015,D	0.979,D	4.554205,24.4	4.76
218	2	144765104	.	T	C	GTDC1	splicing	NM_001006636:exon7:c.522-2A>G;NM_001164629:exon7:c.522-2A>G;NM_001284233:exon5:c.522-2A>G;NM_001284234:exon5:c.135-2A>G;NM_001284235:exon7:c.522-2A>G;NM_001284238:exon9:c.426-2A>G;NM_024659:exon7:c.522-2A>G	.	.	.	.	.	.	.	4.407832,24.1	4.27
218	16	1961836	rs142644766	G	A	HS3ST6	exonic	.	missense SNV	HS3ST6:NM_001009606:exon2:c.C691T:p.R231C	0.00332226	0.0101	0.0068014	.	0.974,D	6.265977,29.0	4.84
218	9	34977207	rs573160141	A	G	KIAA1045	exonic	.	missense SNV	KIAA1045:NM_015297:exon6:c.A977G:p.K326R	0.00166113	0.0003	0.00097163	0.019,D	0.915,D	1.781710,14.88	4.72
218	10	24832619	.	A	G	KIAA1217	exonic	.	missense SNV	KIAA1217:NM_019590:exon19:c.A4420G:p.M1474V	.	.	.	0.006,D	0.915,D	0.940235,10.31	5.53
218	X	117053624	rs751911533	C	T	KLHL13	exonic	.	missense SNV	KLHL13:NM_001168300:exon4:c.G412A:p.G138S,KLHL13:NM_001168303:exon4:c.G304A:p.G102S,KLHL13:NM_033495:exon4:c.G430A:p.G144S,KLHL13:NM_001168299:exon5:c.G439A:p.G147S,KLHL13:NM_001168301:exon5:c.G382A:p.G128S,KLHL13:NM_001168302:exon5:c.G382A:p.G128S	.	5.344e-05	0.0003888	0.0,D	0.997,D	5.755632,27.0	5.21
218	5	112478937	rs78247526	G	A	MCC	exonic	.	missense SNV	MCC:NM_002387:exon3:c.C292T:p.R98C,MCC:NM_001085377:exon5:c.C862T:p.R288C	0.00166113	0.0021	0.0007773	0.002,D	0.995,D	7.812367,35	5.66
218	21	42770896	rs141083003	G	A	MX2	exonic	.	missense SNV	MX2:NM_002463:exon9:c.G1222A:p.G408R	0	0.0067	0.00058298	0.028,D	0.998,D	4.232070,23.9	.
218	20	33345643	rs755564829	C	T	NCOA6	exonic	.	missense SNV	NCOA6:NM_001242539:exon7:c.G908A:p.R303Q,NCOA6:NM_014071:exon7:c.G908A:p.R303Q	.	0.0001	.	0.0,D	0.986,D	4.852232,24.8	4.96
218	11	71733433	rs149868280	C	T	NUMA1	exonic	.	missense SNV	NUMA1:NM_006185:exon7:c.G324A:p.M108I,NUMA1:NM_001286561:exon8:c.G324A:p.M108I	0.00332226	0.0284	0.00427517	0.028,D	0.979,D	3.297837,22.9	5.03
218	11	55563312	rs747218527	T	A	OR5D14	exonic	.	missense SNV	OR5D14:NM_001004735:exon1:c.T281A:p.I94N	.	0.0008	0.00058298	0.0,D	0.953,D	4.586354,24.4	5.08
218	11	17568968	.	C	T	OTOG	exonic	.	missense SNV	OTOG:NM_001277269:exon1:c.C49T:p.P17S	.	.	.	0.048,D	.	.	.
218	20	44539797	.	A	T	PLTP	exonic	.	missense SNV	PLTP:NM_001242920:exon3:c.T194A:p.I65N,PLTP:NM_006227:exon3:c.T194A:p.I65N,PLTP:NM_182676:exon3:c.T194A:p.I65N	.	.	.	0.0,D	1.0,D	6.783254,32	5.07
218	10	11911704	rs2147439	G	A	PROSER2	exonic	.	missense SNV	PROSER2:NM_153256:exon4:c.G607A:p.E203K	0	0.0115	0.0003888	0.0,D	0.997,D	6.053721,28.1	5.29
218	8	52320757	.	G	T	PXDNL	exonic	.	missense SNV	PXDNL:NM_144651:exon17:c.C3427A:p.Q1143K	.	.	.	0.003,D	0.999,D	3.900596,23.5	2.89
218	10	100144703	rs774961535	C	T	PYROXD2	splicing	NM_032709:exon15:c.1675+1G>A	.	.	.	0.0002	.	.	.	5.366889,25.9	5.16
218	10	48389395	.	A	G	RBP3	exonic	.	missense SNV	RBP3:NM_002900:exon1:c.T1483C:p.Y495H	.	.	.	0.0,D	0.999,D	4.310810,24.0	5.43
218	8	10480452	.	A	G	RP1L1	exonic	.	missense SNV	RP1L1:NM_178857:exon2:c.T260C:p.L87P	.	0.0001	.	0.002,D	0.994,D	5.740202,26.9	4.74
218	15	48519345	.	T	C	SLC12A1	exonic	.	missense SNV	SLC12A1:NM_001184832:exon5:c.T698C:p.I233T	.	.	.	0.0,D	0.999,D	5.692055,26.8	5.77
218	15	42978214	.	C	T	STARD9	exonic	.	missense SNV	STARD9:NM_020759:exon23:c.C4438T:p.H1480Y	.	9.411e-05	.	0.008,D	.	1.445040,13.02	.
218	14	81743712	rs181153383	T	C	STON2	exonic	.	missense SNV	STON2:NM_033104:exon5:c.A1943G:p.H648R,STON2:NM_001256430:exon6:c.A1943G:p.H648R	0	0.0025	0.00116595	0.004,D	0.999,D	3.344794,22.9	6.16
218	6	32797856	rs781216989	A	G	TAP2	exonic	.	missense SNV	TAP2:NM_018833:exon10:c.T1646C:p.V549A	.	3.292e-05	.	0.0,D	1.0,D	6.216799,28.7	5.33
218	20	2380271	rs768547532	C	A	TGM6	exonic	.	missense SNV	TGM6:NM_001254734:exon6:c.C737A:p.T246N,TGM6:NM_198994:exon6:c.C737A:p.T246N	.	.	.	0.048,D	0.959,D	4.266667,23.9	5
218	1	201932785	.	T	C	TIMM17A	exonic	.	missense SNV	TIMM17A:NM_006335:exon4:c.T232C:p.C78R	.	.	.	0.0,D	0.999,D	6.070759,28.1	5.35
218	2	179593503	rs72648953	G	T	TTN	exonic	.	missense SNV	TTN:NM_133378:exon63:c.C15418A:p.P5140T,TTN:NM_001256850:exon64:c.C18199A:p.P6067T,TTN:NM_001267550:exon66:c.C19150A:p.P6384T	0.00498339	0.0075	0.0075787	0.048,D	0.997,D	.	5.63
218	2	179451454	rs72646859	G	A	TTN	exonic	.	missense SNV	TTN:NM_003319:exon136:c.C36979T:p.R12327C,TTN:NM_133432:exon137:c.C37354T:p.R12452C,TTN:NM_133437:exon137:c.C37555T:p.R12519C,TTN:NM_133378:exon257:c.C56470T:p.R18824C,TTN:NM_001256850:exon258:c.C59251T:p.R19751C,TTN:NM_001267550:exon308:c.C64174T:p.R21392C	.	0.0017	0.00330354	0.006,D	0.999,D	4.631271,24.5	5.14
218	6	150386582	rs200021594	A	C	ULBP3	exonic	.	missense SNV	ULBP3:NM_024518:exon3:c.T580G:p.W194G	0.00166113	5.437e-05	.	0.004,D	1.0,D	2.953123,22.1	.
218	19	2918023	rs373597016	G	T	ZNF57	exonic	.	missense SNV	ZNF57:NM_173480:exon4:c.G1404T:p.R468S	.	0.0009	0.00291489	0.002,D	0.928,D	3.127520,22.6	.
218	19	57985009	rs183964084	T	G	ZNF772	exonic	.	missense SNV	ZNF772:NM_001144068:exon4:c.A980C:p.H327P,ZNF772:NM_001024596:exon5:c.A1103C:p.H368P	0.00498339	0.0029	0.00583204	0.0,D	1.0,D	5.455519,26.1	3.96
300	8	6338233	rs541042265	A	G	MCPH1	splicing	NM_024596:exon11:c.1974-2A>G	.	.	0.00332226	0.0017	0.00194326	.	.	3.075544,22.5	4.74
300	22	23955825	.	C	A	C22orf43	splicing	NM_016449:exon10:c.643+1G>T	.	.	.	.	.	.	.	.	.
300	3	97595242	rs80281323	G	C	CRYBG3	exonic	.	missense SNV	CRYBG3:NM_153605:exon4:c.G5204C:p.R1735T	0.00166113	.	0.00134831	.	.	.	.
300	19	4219711	rs199513383	C	T	ANKRD24	exonic	.	missense SNV	ANKRD24:NM_133475:exon19:c.C3127T:p.R1043W	0.00166113	0.0022	0.00252623	0.0,D	0.929,D	7.722833,35	3.78
300	9	132630582	rs201286389	G	A	USP20	exonic	.	missense SNV	USP20:NM_001008563:exon11:c.G989A:p.R330H,USP20:NM_001110303:exon11:c.G989A:p.R330H,USP20:NM_006676:exon11:c.G989A:p.R330H	0.00664452	0.0056	0.00310921	0.009,D	0.938,D	6.742299,32	5.39
300	6	34003582	rs780548540	C	T	GRM4	exonic	.	missense SNV	GRM4:NM_001256809:exon7:c.G1957A:p.V653M,GRM4:NM_001256811:exon8:c.G2164A:p.V722M,GRM4:NM_001256812:exon8:c.G1798A:p.V600M,GRM4:NM_001282847:exon8:c.G1381A:p.V461M,GRM4:NM_000841:exon9:c.G2305A:p.V769M,GRM4:NM_001256813:exon9:c.G1906A:p.V636M	.	0.0013	0.00039308	0.001,D	0.954,D	6.349940,29.4	4.47
300	11	76905522	.	A	C	MYO7A	exonic	.	missense SNV	MYO7A:NM_000260:exon32:c.A4276C:p.K1426Q,MYO7A:NM_001127180:exon32:c.A4276C:p.K1426Q	.	2.979e-05	.	0.004,D	0.954,D	4.027719,23.6	4.85
300	14	104646122	rs765201746	G	A	KIF26A	exonic	.	missense SNV	KIF26A:NM_015656:exon15:c.G5644A:p.V1882I	.	0.0011	0.0007776	0.0,D	0.955,D	6.751455,32	4.56
300	10	85961671	rs200880106	G	A	CDHR1	exonic	.	missense SNV	CDHR1:NM_001171971:exon7:c.G634A:p.A212T,CDHR1:NM_033100:exon7:c.G634A:p.A212T	.	0.0006	0.00019433	0.002,D	0.956,D	7.043392,33	5.16
300	17	8656746	.	G	A	SPDYE4	exonic	.	missense SNV	SPDYE4:NM_001128076:exon5:c.C547T:p.L183F	.	.	.	0.011,D	0.972,D	3.606371,23.2	2.79
300	5	160067557	rs746647188	T	C	ATP10B	exonic	.	missense SNV	ATP10B:NM_025153:exon10:c.A911G:p.Y304C	.	0.0002	.	0.001,D	0.977,D	5.509438,26.3	5.41
300	19	1399019	rs781370953	C	T	GAMT	exonic	.	missense SNV	GAMT:NM_000156:exon5:c.G466A:p.A156T,GAMT:NM_138924:exon5:c.G466A:p.A156T	.	0.0013	0.00019433	0.005,D	0.98,D	6.157579,28.5	3.37
300	12	122091153	rs201433858	C	T	MORN3	exonic	.	missense SNV	MORN3:NM_173855:exon4:c.G476A:p.R159H	0	0.0002	.	0.017,D	0.984,D	6.844235,33	5.06
300	14	33004851	rs142414045	A	G	AKAP6	exonic	.	missense SNV	AKAP6:NM_004274:exon3:c.A416G:p.N139S	0.00498339	0.0073	0.00330354	0.0,D	0.985,D	5.145731,25.4	5.8
300	15	80423570	rs757775872	C	A	ZFAND6	exonic	.	missense SNV	ZFAND6:NM_001242911:exon5:c.C413A:p.S138Y,ZFAND6:NM_001242915:exon5:c.C413A:p.S138Y,ZFAND6:NM_001242919:exon5:c.C332A:p.S111Y,ZFAND6:NM_001242912:exon6:c.C413A:p.S138Y,ZFAND6:NM_001242914:exon6:c.C413A:p.S138Y,ZFAND6:NM_001242916:exon6:c.C413A:p.S138Y,ZFAND6:NM_001242917:exon6:c.C377A:p.S126Y,ZFAND6:NM_019006:exon6:c.C413A:p.S138Y,ZFAND6:NM_001242913:exon7:c.C413A:p.S138Y	.	0.0007	0.00116686	0.005,D	0.986,D	6.159941,28.5	5.28
300	17	4722858	.	C	G	PLD2	exonic	.	missense SNV	PLD2:NM_002663:exon23:c.C2443G:p.L815V	.	0.0001	.	0.003,D	0.987,D	2.872387,21.7	.
300	12	57422982	.	A	G	MYO1A	exonic	.	missense SNV	MYO1A:NM_005379:exon27:c.T2939C:p.L980P,MYO1A:NM_001256041:exon28:c.T2939C:p.L980P	.	.	.	0.043,D	0.99,D	5.071244,25.3	5.12
300	5	148619341	rs200429652	A	G	ABLIM3	exonic	.	missense SNV	ABLIM3:NM_014945:exon13:c.A1094G:p.D365G	0.00664452	0.0047	0.00291489	0.011,D	0.994,D	3.428251,23.0	3.84
300	14	68220796	rs748405235	C	T	ZFYVE26	exonic	.	missense SNV	ZFYVE26:NM_015346:exon38:c.G7120A:p.A2374T	.	.	.	0.003,D	0.996,D	7.501928,34	5.81
300	2	238283448	rs114852262	G	A	COL6A3	exonic	.	missense SNV	COL6A3:NM_057166:exon5:c.C1465T:p.R489C,COL6A3:NM_057164:exon6:c.C2065T:p.R689C,COL6A3:NM_057165:exon7:c.C2668T:p.R890C,COL6A3:NM_057167:exon7:c.C2668T:p.R890C,COL6A3:NM_004369:exon8:c.C3286T:p.R1096C	0.00664452	0.002	0.00641275	0.0,D	0.997,D	3.466701,23.0	3.51
300	X	69622523	.	C	T	KIF4A	exonic	.	missense SNV	KIF4A:NM_012310:exon23:c.C2597T:p.A866V	.	0.0002	.	0.003,D	0.997,D	6.950231,33	5.07
300	6	31084548	rs564806482	G	A	CDSN	exonic	.	missense SNV	CDSN:NM_001264:exon2:c.C844T:p.P282S	.	0.0013	0.00194326	0.0,D	0.998,D	3.815851,23.4	4.76
300	5	176815030	.	A	G	SLC34A1	exonic	.	missense SNV	SLC34A1:NM_001167579:exon7:c.A680G:p.N227S,SLC34A1:NM_003052:exon7:c.A680G:p.N227S	.	.	0.00019433	0.0,D	0.998,D	5.228670,25.6	5.29
300	12	64377760	.	G	A	SRGAP1	exonic	.	missense SNV	SRGAP1:NM_020762:exon2:c.G101A:p.C34Y	.	.	.	0.001,D	0.998,D	6.108669,28.3	4.89
300	1	233515426	rs55681416	C	T	KIAA1804	exonic	.	missense SNV	KIAA1804:NM_032435:exon9:c.C2674T:p.R892W	0.0149502	0.0101	0.0075787	0.02,D	0.998,D	5.410196,26.0	.
300	10	91474900	rs138800578	C	T	KIF20B	exonic	.	missense SNV	KIF20B:NM_001284259:exon8:c.C901T:p.R301C,KIF20B:NM_016195:exon8:c.C901T:p.R301C	0.00830565	0.0032	0.00213925	0.0,D	0.999,D	7.564818,34	5.36
300	7	100075655	.	C	T	TSC22D4	exonic	.	missense SNV	TSC22D4:NM_030935:exon2:c.G7A:p.G3R	.	.	.	0.0,D	0.999,D	6.415328,29.7	4.92
300	16	87764171	.	G	A	KLHDC4	exonic	.	missense SNV	KLHDC4:NM_001184854:exon4:c.C415T:p.H139Y,KLHDC4:NM_017566:exon6:c.C586T:p.H196Y	.	.	.	0.028,D	0.999,D	6.227847,28.8	4.76
300	2	88482486	rs199612488	G	T	THNSL2	exonic	.	missense SNV	THNSL2:NM_001244678:exon5:c.G497T:p.R166M,THNSL2:NM_018271:exon6:c.G971T:p.R324M,THNSL2:NM_001244676:exon7:c.G971T:p.R324M	0.00166113	0.0014	0.00058298	0.0,D	1.0,D	6.089026,28.2	5.77
300	6	158454680	rs147847428	G	A	SYNJ2	exonic	.	missense SNV	SYNJ2:NM_003898:exon4:c.G679A:p.G227S	0.00664452	0.0089	0.00738438	0.0,D	1.0,D	6.034595,28.0	5.44
300	4	178257443	rs116410768	C	G	NEIL3	exonic	.	missense SNV	NEIL3:NM_018248:exon4:c.C595G:p.L199V	0.0232558	0.011	0.00874466	0.0,D	1.0,D	5.322585,25.8	4.93
300	2	15417118	.	G	A	NBAS	exonic	.	missense SNV	NBAS:NM_015909:exon43:c.C5246T:p.P1749L	.	.	.	0.0,D	1.0,D	6.844932,33	5.61
300	2	15417119	.	G	T	NBAS	exonic	.	missense SNV	NBAS:NM_015909:exon43:c.C5245A:p.P1749T	.	.	.	0.0,D	1.0,D	6.078391,28.2	5.61
300	15	43527865	.	G	A	TGM5	exonic	.	stopgain	TGM5:NM_004245:exon9:c.C1270T:p.Q424X,TGM5:NM_201631:exon10:c.C1516T:p.Q506X	.	.	.	.	.	10.966872,37	4.85
300	17	3195504	rs188930692	G	A	OR3A1	exonic	.	stopgain	OR3A1:NM_002550:exon1:c.C373T:p.R125X	0.00166113	0.0027	0.00097163	.	.	10.682850,36	4.33
303	19	38817232	rs139277668	G	A	KCNK6	splicing	NM_004823:exon2:c.323-1G>A	.	.	0	0.0029	0.00796735	.	.	5.121860,25.4	4.65
303	1	43296205	rs762038820	G	C	ERMAP	splicing	NM_001017922:exon3:c.85+1G>C;NM_018538:exon2:c.85+1G>C	.	.	.	5.437e-05	0.00019433	.	.	4.721628,24.6	5.32
303	1	28303901	.	C	A	EYA3	splicing	NM_001282560:exon17:c.1504-1G>T	.	.	.	.	.	.	.	.	.
303	16	67208636	rs2233459	C	G	NOL3	exonic	.	missense SNV	NOL3:NM_001185057:exon3:c.C398G:p.P133R,NOL3:NM_001276311:exon3:c.C284G:p.P95R	0.00996678	0.0061	0.00369219	.	.	1.128884,11.37	.
303	1	160650895	rs181648829	A	G	CD48	exonic	.	missense SNV	CD48:NM_001256030:exon3:c.T749C:p.V250A	0.00830565	0.0078	0.00796735	.	.	.	.
303	6	159331208	rs186054186	C	T	C6orf99	exonic	.	missense SNV	C6orf99:NM_001195032:exon3:c.C341T:p.T114M	0.00664452	0.0038	0.00174893	.	.	.	.
303	6	46721531	rs772772240	C	A	ANKRD66	exonic	.	missense SNV	ANKRD66:NM_001162435:exon4:c.C401A:p.T134N	.	0.0001	.	.	.	6.231179,28.8	5.62
303	X	65382622	rs762203803	G	C	HEPH	exonic	.	missense SNV	HEPH:NM_138737:exon1:c.G53C:p.G18A	0.00217391	0.0006	0.00058298	0.0,D	.	.	.
303	22	37707536	.	T	G	CYTH4	exonic	.	missense SNV	CYTH4:NM_013385:exon11:c.T925G:p.S309A	.	.	.	0.0,D	.	1.042931,10.90	4.41
303	2	186660989	.	A	T	FSIP2	exonic	.	missense SNV	FSIP2:NM_173651:exon16:c.A9393T:p.K3131N	.	.	0.00019433	0.004,D	.	1.612535,13.92	.
303	19	35616227	.	C	A	LGI4	exonic	.	missense SNV	LGI4:NM_139284:exon9:c.G1484T:p.G495V	.	.	.	0.006,D	0.916,D	6.220571,28.8	5.15
303	2	163133386	rs185928139	T	G	IFIH1	exonic	.	missense SNV	IFIH1:NM_022168:exon11:c.A2115C:p.R705S	0.00332226	0.0041	0.00777303	0.004,D	0.919,D	6.019525,27.9	4.21
303	5	102440292	rs781995166	G	T	GIN1	exonic	.	missense SNV	GIN1:NM_017676:exon4:c.C592A:p.P198T	.	0.0011	0.00330354	0.027,D	0.925,D	3.536415,23.1	5.61
303	17	74004065	rs775459828	G	A	EVPL	exonic	.	missense SNV	EVPL:NM_001988:exon22:c.C5221T:p.R1741C	.	3.268e-05	0.00019433	0.0,D	0.941,D	6.541593,31	3.9
303	2	233321074	rs201573533	C	T	ALPI	exonic	.	missense SNV	ALPI:NM_001631:exon2:c.C83T:p.P28L	0.00332226	0.0018	0.00349786	0.022,D	0.95,D	3.628542,23.2	4.48
303	17	72860424	rs200068906	G	A	FDXR	exonic	.	missense SNV	FDXR:NM_001258015:exon8:c.C728T:p.T243M,FDXR:NM_001258016:exon8:c.C692T:p.T231M,FDXR:NM_001258012:exon9:c.C977T:p.T326M,FDXR:NM_001258014:exon9:c.C824T:p.T275M,FDXR:NM_004110:exon9:c.C866T:p.T289M,FDXR:NM_024417:exon9:c.C848T:p.T283M,FDXR:NM_001258013:exon10:c.C941T:p.T314M	0.00332226	0.0011	0.00038865	0.013,D	0.961,D	3.002548,22.2	4.38
303	4	88036015	rs377041113	A	T	AFF1	exonic	.	missense SNV	AFF1:NM_005935:exon11:c.A2009T:p.K670M,AFF1:NM_001166693:exon12:c.A2030T:p.K677M	.	0.0009	0.00038865	0.001,D	0.964,D	4.364550,24.1	4.78
303	17	74465302	rs769809410	C	T	AANAT	exonic	.	missense SNV	AANAT:NM_001088:exon3:c.C211T:p.R71W,AANAT:NM_001166579:exon6:c.C346T:p.R116W	.	0.0006	0.00136028	0.001,D	0.972,D	7.479106,34	3.99
303	15	58904090	.	C	T	ADAM10	exonic	.	missense SNV	ADAM10:NM_001110:exon12:c.G1612A:p.G538S	.	.	.	0.007,D	0.972,D	6.196932,28.7	5.92
303	4	155411964	rs752000656	G	A	DCHS2	exonic	.	missense SNV	DCHS2:NM_001142552:exon1:c.C544T:p.P182S,DCHS2:NM_001142553:exon1:c.C544T:p.P182S	.	0.001	0.00136028	0.033,D	0.972,D	2.564097,19.88	4.72
303	1	31819555	.	T	G	ZCCHC17	exonic	.	missense SNV	ZCCHC17:NM_001282566:exon5:c.T452G:p.L151W,ZCCHC17:NM_001282567:exon5:c.T314G:p.L105W,ZCCHC17:NM_001282570:exon5:c.T314G:p.L105W,ZCCHC17:NM_001282571:exon5:c.T200G:p.L67W,ZCCHC17:NM_001282568:exon6:c.T386G:p.L129W,ZCCHC17:NM_001282574:exon6:c.T386G:p.L129W,ZCCHC17:NM_016505:exon6:c.T386G:p.L129W,ZCCHC17:NM_001282569:exon7:c.T362G:p.L121W	.	.	0.00038865	0.002,D	0.979,D	5.838067,27.2	5.73
303	16	5040828	rs188060540	T	A	SEC14L5	exonic	.	missense SNV	SEC14L5:NM_014692:exon5:c.T406A:p.S136T	0.00166113	0.0036	0.00349786	0.01,D	0.981,D	5.920335,27.5	4.37
303	2	1094066	rs200509062	G	A	SNTG2	exonic	.	missense SNV	SNTG2:NM_018968:exon4:c.G295A:p.V99I	0	0.0003	0.00019433	0.011,D	0.991,D	5.689211,26.8	4.42
303	16	3274256	rs184396792	G	A	ZNF200	exonic	.	missense SNV	ZNF200:NM_001145446:exon5:c.C821T:p.T274I,ZNF200:NM_001145447:exon5:c.C821T:p.T274I,ZNF200:NM_001145448:exon5:c.C821T:p.T274I,ZNF200:NM_003454:exon5:c.C824T:p.T275I,ZNF200:NM_198087:exon5:c.C821T:p.T274I,ZNF200:NM_198088:exon5:c.C824T:p.T275I	0.00166113	0.0031	0.00155461	0.001,D	0.993,D	5.553622,26.4	5.17
303	2	169940028	rs146976196	G	A	DHRS9	exonic	.	missense SNV	DHRS9:NM_001142271:exon3:c.G503A:p.R168H,DHRS9:NM_001289763:exon3:c.G683A:p.R228H,DHRS9:NM_001142270:exon4:c.G503A:p.R168H,DHRS9:NM_199204:exon4:c.G503A:p.R168H,DHRS9:NM_005771:exon6:c.G503A:p.R168H	0	0.0037	0.0060241	0.004,D	0.993,D	6.854644,33	5.93
303	13	45563531	rs201371338	C	G	NUFIP1	exonic	.	missense SNV	NUFIP1:NM_012345:exon1:c.G41C:p.W14S	0	0.0022	0.00330354	0.0,D	0.996,D	4.902913,24.9	4.82
303	2	171240247	rs758693000	C	T	MYO3B	exonic	.	missense SNV	MYO3B:NM_001083615:exon12:c.C1213T:p.R405C,MYO3B:NM_138995:exon12:c.C1213T:p.R405C	.	0.0001	0.00058298	0.0,D	0.996,D	7.358161,34	5.9
303	6	131191082	rs375869610	C	A	EPB41L2	exonic	.	missense SNV	EPB41L2:NM_001199388:exon13:c.G2018T:p.S673I,EPB41L2:NM_001431:exon15:c.G2228T:p.S743I	0	.	.	0.0,D	0.997,D	5.041108,25.2	5.45
303	12	43825284	rs553106252	C	T	ADAMTS20	exonic	.	missense SNV	ADAMTS20:NM_025003:exon22:c.G3112A:p.G1038S	0.00166113	0.001	0.00097163	0.0,D	0.998,D	7.092025,33	4.34
303	6	17661927	rs145537391	C	T	NUP153	exonic	.	missense SNV	NUP153:NM_001278209:exon11:c.G1352A:p.R451Q,NUP153:NM_001278210:exon11:c.G1352A:p.R451Q,NUP153:NM_005124:exon11:c.G1352A:p.R451Q	0	6.155e-05	0.00038865	0.0,D	0.998,D	7.682325,35	4.76
303	10	97810163	.	C	T	CCNJ	exonic	.	missense SNV	CCNJ:NM_001134375:exon3:c.C220T:p.R74C,CCNJ:NM_001134376:exon3:c.C220T:p.R74C,CCNJ:NM_019084:exon3:c.C220T:p.R74C	.	8.794e-06	.	0.001,D	0.998,D	7.959868,35	5.26
303	6	131191083	rs376210129	T	A	EPB41L2	exonic	.	missense SNV	EPB41L2:NM_001199388:exon13:c.A2017T:p.S673C,EPB41L2:NM_001431:exon15:c.A2227T:p.S743C	0	.	.	0.001,D	0.998,D	4.827328,24.8	4.28
303	11	2192961	rs766704202	G	C	TH	exonic	.	missense SNV	TH:NM_000360:exon1:c.C56G:p.S19C,TH:NM_199292:exon1:c.C56G:p.S19C,TH:NM_199293:exon1:c.C56G:p.S19C	.	0.0002	0.00038865	0.0,D	0.999,D	5.495052,26.2	3.87
303	3	50602982	.	G	A	C3orf18	exonic	.	missense SNV	C3orf18:NM_001171740:exon2:c.C149T:p.P50L,C3orf18:NM_001171741:exon2:c.C149T:p.P50L,C3orf18:NM_001171743:exon2:c.C149T:p.P50L,C3orf18:NM_016210:exon3:c.C149T:p.P50L	.	0.0002	.	0.002,D	0.999,D	6.090687,28.2	5.24
303	2	71791281	.	T	A	DYSF	exonic	.	missense SNV	DYSF:NM_001130976:exon23:c.T2407A:p.S803T,DYSF:NM_001130977:exon23:c.T2407A:p.S803T,DYSF:NM_001130984:exon23:c.T2410A:p.S804T,DYSF:NM_001130986:exon23:c.T2410A:p.S804T,DYSF:NM_001130455:exon24:c.T2452A:p.S818T,DYSF:NM_001130978:exon24:c.T2449A:p.S817T,DYSF:NM_001130980:exon24:c.T2500A:p.S834T,DYSF:NM_001130981:exon24:c.T2500A:p.S834T,DYSF:NM_001130983:exon24:c.T2452A:p.S818T,DYSF:NM_001130985:exo…	.	.	.	0.026,D	0.999,D	5.658213,26.7	5.29
303	8	6728241	rs145468425	C	A	DEFB1	exonic	.	missense SNV	DEFB1:NM_005218:exon2:c.G169T:p.G57C	.	0.0004	0.00038865	0.0,D	1.0,D	5.886196,27.4	4.24
303	16	818412	rs772081266	G	C	MSLN	exonic	.	missense SNV	MSLN:NM_013404:exon16:c.G1654C:p.G552R,MSLN:NM_001177355:exon17:c.G1630C:p.G544R,MSLN:NM_005823:exon17:c.G1630C:p.G544R	.	9.353e-05	.	0.0,D	1.0,D	4.898406,24.9	4.24
303	2	120005340	rs774917960	G	A	STEAP3	exonic	.	missense SNV	STEAP3:NM_001008410:exon3:c.G578A:p.G193E,STEAP3:NM_018234:exon4:c.G578A:p.G193E,STEAP3:NM_182915:exon4:c.G608A:p.G203E	.	5.47e-05	.	0.001,D	1.0,D	5.710631,26.8	4.68
303	19	15198072	rs764996484	C	T	OR1I1	exonic	.	missense SNV	OR1I1:NM_001004713:exon1:c.C196T:p.L66F	.	0.0011	0.00116595	0.011,D	1.0,D	4.070170,23.7	.
303	2	99909080	rs530992562	C	A	LYG1	exonic	.	stopgain	LYG1:NM_174898:exon4:c.G67T:p.G23X	0.00166113	0.0024	0.00252623	.	.	10.641918,36	3.92
303	15	90293910	rs758299183	G	A	MESP1	exonic	.	stopgain	MESP1:NM_018670:exon1:c.C553T:p.Q185X	.	0.0032	0.00447471	.	.	7.057054,33	.
303	11	58723339	rs540159762	C	T	GLYATL1	exonic	.	stopgain	GLYATL1:NM_001220496:exon7:c.C748T:p.R250X,GLYATL1:NM_080661:exon7:c.C841T:p.R281X,GLYATL1:NM_001220494:exon8:c.C748T:p.R250X	0.00166113	0.0002	0.00058298	.	.	7.463869,34	.
303	1	228509695	.	C	A	OBSCN	exonic	.	stopgain	OBSCN:NM_001098623:exon55:c.C15153A:p.Y5051X,OBSCN:NM_052843:exon55:c.C15153A:p.Y5051X,OBSCN:NM_001271223:exon66:c.C18024A:p.Y6008X	.	.	.	.	.	12.824933,40	4.15
304	2	179620948	rs192945689	C	G	TTN	splicing	NM_001267550:exon46:c.11254+1G>C;NM_133437:exon44:c.10741+1G>C	.	.	0.00166113	0.0001	0.00058298	.	.	4.078420,23.7	2.21
304	16	31151811	.	A	G	PRSS36	splicing	NM_001258290:exon13:c.2152+2T>C;NM_173502:exon13:c.2167+2T>C	.	.	.	.	.	.	.	4.189152,23.8	3.72
304	10	19493257	rs532161352	A	G	MALRD1	exonic	.	missense SNV	MALRD1:NM_001142308:exon16:c.A2125G:p.K709E	0.00166113	9.471e-05	0.00077912	0.033,D	.	3.921163,23.5	4.88
304	17	76482550	rs150966368	G	A	DNAH17	exonic	.	missense SNV	DNAH17:NM_173628:exon45:c.C6857T:p.S2286L	0.00332226	0.0043	0.00194326	0.034,D	.	5.286627,25.7	5.15
304	19	47918108	rs145236300	C	T	MEIS3	exonic	.	missense SNV	MEIS3:NM_020160:exon6:c.G463A:p.D155N	0.00498339	0.0044	0.00427683	0.001,D	0.915,D	5.934370,27.6	3.83
304	1	161993059	rs781166815	G	T	OLFML2B	exonic	.	missense SNV	OLFML2B:NM_015441:exon1:c.C162A:p.N54K	.	0.0003	0.00019433	0.001,D	0.921,D	6.944037,33	4.04
304	5	133900197	.	G	T	JADE2	exonic	.	missense SNV	JADE2:NM_015288:exon8:c.G866T:p.C289F	.	.	.	0.002,D	0.921,D	6.253154,28.9	5.47
304	9	37521617	rs371540716	G	A	FBXO10	exonic	.	missense SNV	FBXO10:NM_012166:exon8:c.C2149T:p.R717W	.	5.566e-05	0.00038865	0.002,D	0.93,D	7.478346,34	3.88
304	6	26056454	rs61751206	G	A	HIST1H1C	exonic	.	missense SNV	HIST1H1C:NM_005319:exon1:c.C203T:p.A68V	0	0.0027	0.00136028	0.004,D	0.934,D	5.093871,25.3	5.63
304	12	109055826	rs147020690	G	A	CORO1C	exonic	.	missense SNV	CORO1C:NM_001105237:exon4:c.C586T:p.R196C,CORO1C:NM_001276471:exon4:c.C427T:p.R143C,CORO1C:NM_014325:exon4:c.C427T:p.R143C	.	3.268e-05	.	0.013,D	0.935,D	6.679388,32	5.01
304	4	88243884	rs201312897	T	A	HSD17B13	exonic	.	missense SNV	HSD17B13:NM_001136230:exon1:c.A110T:p.E37V,HSD17B13:NM_178135:exon1:c.A110T:p.E37V	0.00166113	0.0007	0.00116595	0.0,D	0.939,D	6.170681,28.5	4.81
304	19	746624	rs200497058	C	T	PALM	exonic	.	missense SNV	PALM:NM_001040134:exon8:c.C842T:p.T281M,PALM:NM_002579:exon9:c.C974T:p.T325M	0.00332226	0.0034	0.00310921	.	0.94,D	3.835837,23.4	2.04
304	17	78081424	rs577915581	C	T	GAA	exonic	.	missense SNV	GAA:NM_000152:exon4:c.C761T:p.S254L,GAA:NM_001079804:exon4:c.C761T:p.S254L,GAA:NM_001079803:exon5:c.C761T:p.S254L	0	0.0028	0.00213841	0.002,D	0.943,D	6.342290,29.3	5.08
304	11	124793865	rs748682631	C	T	HEPACAM	exonic	.	missense SNV	HEPACAM:NM_152722:exon3:c.G469A:p.V157M	.	6.193e-05	.	0.003,D	0.947,D	6.398889,29.6	5.66
304	4	78531812	rs115525661	C	T	CXCL13	exonic	.	missense SNV	CXCL13:NM_006419:exon4:c.C242T:p.A81V	.	0.0013	0.00097163	0.016,D	0.959,D	2.321843,18.31	.
304	2	220417620	.	G	A	OBSL1	exonic	.	missense SNV	OBSL1:NM_015311:exon17:c.C5116T:p.R1706C	.	0.0004	.	0.003,D	0.964,D	3.854319,23.4	3.4
304	2	85827103	rs773902077	C	T	TMEM150A	exonic	.	missense SNV	TMEM150A:NM_001031738:exon6:c.G307A:p.E103K	.	0.0002	0.00077912	0.0,D	0.974,D	6.193102,28.6	4.76
304	2	224824579	.	G	A	MRPL44	exonic	.	missense SNV	MRPL44:NM_022915:exon2:c.G508A:p.A170T	.	5.437e-05	0.00019433	0.006,D	0.976,D	6.162128,28.5	5.7
304	22	18220857	rs185077891	G	A	BID	exonic	.	missense SNV	BID:NM_001244570:exon3:c.C214T:p.R72C,BID:NM_001244572:exon3:c.C214T:p.R72C,BID:NM_001244569:exon4:c.C214T:p.R72C,BID:NM_197967:exon4:c.C214T:p.R72C,BID:NM_001196:exon5:c.C502T:p.R168C,BID:NM_001244567:exon5:c.C502T:p.R168C,BID:NM_197966:exon5:c.C640T:p.R214C	0.00332226	0.0033	0.00796735	0.001,D	0.977,D	5.313100,25.8	3.51
304	1	202725593	rs772975500	T	C	KDM5B	exonic	.	missense SNV	KDM5B:NM_006618:exon10:c.A1249G:p.I417V	.	0.0003	0.00019433	0.0,D	0.978,D	5.645413,26.6	5.96
304	11	121495911	rs74642146	G	A	SORL1	exonic	.	missense SNV	SORL1:NM_003105:exon46:c.G6289A:p.V2097I	0.00498339	0.007	0.00913331	0.014,D	0.979,D	5.847328,27.3	5.32
304	22	51064489	rs143994992	C	T	ARSA	exonic	.	missense SNV	ARSA:NM_000487:exon6:c.G982A:p.V328M,ARSA:NM_001085428:exon6:c.G724A:p.V242M,ARSA:NM_001085425:exon7:c.G982A:p.V328M,ARSA:NM_001085426:exon7:c.G982A:p.V328M,ARSA:NM_001085427:exon7:c.G982A:p.V328M	0.00996678	0.0058	0.00621842	0.048,D	0.982,D	6.028365,28.0	5.47
304	X	54823498	rs778196393	G	A	ITIH6	exonic	.	missense SNV	ITIH6:NM_198510:exon2:c.C134T:p.T45M	.	0.0006	.	0.003,D	0.985,D	4.185273,23.8	4.39
304	19	20807844	rs181825616	G	A	ZNF626	exonic	.	missense SNV	ZNF626:NM_001076675:exon4:c.C839T:p.T280M	0.00664452	0.0028	0.00038865	0.0,D	0.986,D	4.331509,24.0	.
304	1	12175636	rs779370092	G	C	TNFRSF8	exonic	.	missense SNV	TNFRSF8:NM_001281430:exon7:c.G463C:p.D155H,TNFRSF8:NM_001243:exon8:c.G796C:p.D266H	.	0.0007	0.0007773	0.003,D	0.986,D	2.665451,20.6	2.91
304	6	32809494	rs78945358	C	T	PSMB8	exonic	.	missense SNV	PSMB8:NM_004159:exon5:c.G544A:p.V182M,PSMB8:NM_148919:exon5:c.G556A:p.V186M	0.00332226	0.0009	0.00116595	0.0,D	0.988,D	7.527197,34	5.04
304	14	24033829	rs748127582	G	C	AP1G2	exonic	.	missense SNV	AP1G2:NM_001282475:exon7:c.C647G:p.A216G,AP1G2:NM_003917:exon9:c.C863G:p.A288G	.	8.791e-06	.	0.003,D	0.989,D	5.483052,26.2	3.98
304	15	45396158	rs181461079	C	A	DUOX2	exonic	.	missense SNV	DUOX2:NM_014080:exon20:c.G2654T:p.R885L	0.00664452	0.0053	0.00544112	0.003,D	0.991,D	5.917066,27.5	4.29
304	11	65347568	rs746986283	G	A	EHBP1L1	exonic	.	missense SNV	EHBP1L1:NM_001099409:exon5:c.G329A:p.R110Q	.	0.0008	0.00019433	0.001,D	0.992,D	7.327309,34	5.14
304	15	49217103	rs748319947	T	C	SHC4	exonic	.	missense SNV	SHC4:NM_203349:exon2:c.A629G:p.D210G	.	0.0001	0.00038865	0.0,D	0.996,D	6.143960,28.4	5.13
304	2	182787135	.	G	A	SSFA2	exonic	.	missense SNV	SSFA2:NM_001287504:exon14:c.G3146A:p.R1049Q,SSFA2:NM_001287503:exon15:c.G3605A:p.R1202Q,SSFA2:NM_001130445:exon16:c.G3671A:p.R1224Q,SSFA2:NM_006751:exon16:c.G3671A:p.R1224Q	.	3.442e-05	.	0.0,D	0.997,D	4.369288,24.1	5.08
304	12	56088276	.	C	A	ITGA7	exonic	.	missense SNV	ITGA7:NM_001144996:exon17:c.G2320T:p.G774W,ITGA7:NM_001144997:exon17:c.G2029T:p.G677W,ITGA7:NM_002206:exon17:c.G2308T:p.G770W	.	.	.	0.002,D	0.997,D	7.694319,35	4.18
304	8	81899679	rs200412403	C	T	PAG1	exonic	.	missense SNV	PAG1:NM_018440:exon6:c.G200A:p.S67N	0.00166113	0.0065	0.00524679	0.004,D	0.997,D	6.015769,27.9	5.69
304	1	156536300	rs149238952	G	A	IQGAP3	exonic	.	missense SNV	IQGAP3:NM_178229:exon3:c.C164T:p.P55L	0	0.0007	0.0007773	0.023,D	0.997,D	6.978663,33	5.42
304	19	5784025	rs201451364	C	T	PRR22	exonic	.	missense SNV	PRR22:NM_001134316:exon3:c.G233A:p.R78H	0.0232558	0.0108	0.00913686	0.0,D	0.998,D	6.011987,27.9	4.58
304	7	103159939	rs184128506	C	T	RELN	exonic	.	missense SNV	RELN:NM_005045:exon49:c.G7693A:p.V2565M,RELN:NM_173054:exon49:c.G7693A:p.V2565M	0.00664452	0.0051	0.00174893	0.036,D	0.998,D	5.714819,26.8	5.87
304	X	99931059	rs139707843	C	T	SYTL4	exonic	.	missense SNV	SYTL4:NM_001174068:exon17:c.G1982A:p.R661H,SYTL4:NM_001129896:exon18:c.G1982A:p.R661H,SYTL4:NM_080737:exon19:c.G1982A:p.R661H	0.00217391	0.0063	0.00719005	0.0,D	0.999,D	7.694773,35	5.77
304	9	139564629	rs185083547	G	A	EGFL7	exonic	.	missense SNV	EGFL7:NM_201446:exon6:c.G418A:p.E140K,EGFL7:NM_016215:exon8:c.G418A:p.E140K	0	0.0019	0.00369362	0.0,D	0.999,D	6.374515,29.5	5.05
304	5	82849296	.	C	T	VCAN	exonic	.	missense SNV	VCAN:NM_001126336:exon9:c.C1384T:p.H462Y,VCAN:NM_001164097:exon10:c.C6646T:p.H2216Y,VCAN:NM_001164098:exon10:c.C4345T:p.H1449Y,VCAN:NM_004385:exon11:c.C9607T:p.H3203Y	.	.	0.00019433	0.0,D	0.999,D	6.991069,33	6.06
304	10	123687939	rs531408020	G	C	ATE1	exonic	.	missense SNV	ATE1:NM_001288736:exon1:c.C8G:p.S3W	0	0.0004	0.00155461	0.0,D	0.999,D	1.428097,12.93	4.19
304	8	144403505	.	C	T	TOP1MT	exonic	.	missense SNV	TOP1MT:NM_001258447:exon8:c.G718A:p.V240M,TOP1MT:NM_052963:exon8:c.G1012A:p.V338M,TOP1MT:NM_001258446:exon9:c.G718A:p.V240M	.	5.473e-05	.	0.0,D	0.999,D	4.914899,25.0	3.09
304	2	152293431	rs529767050	T	C	RIF1	exonic	.	missense SNV	RIF1:NM_001177665:exon11:c.T1286C:p.L429P,RIF1:NM_001177663:exon12:c.T1286C:p.L429P,RIF1:NM_001177664:exon12:c.T1286C:p.L429P,RIF1:NM_018151:exon12:c.T1286C:p.L429P	0	0.0002	0.00058298	0.001,D	0.999,D	5.962877,27.7	4.6
304	2	179610992	rs182516675	G	A	TTN	exonic	.	missense SNV	TTN:NM_133379:exon46:c.C16135T:p.P5379S	0.00166113	0.0004	0.00174961	0.0,D	1.0,D	1.969224,16.02	5.88
304	22	18274050	rs192602831	C	A	MICAL3	exonic	.	missense SNV	MICAL3:NM_015241:exon30:c.G5668T:p.D1890Y	0.00332226	0.0036	0.008356	0.0,D	1.0,D	7.921962,35	5.34
304	3	77147354	rs200834587	T	A	ROBO2	exonic	.	missense SNV	ROBO2:NM_002942:exon2:c.T251A:p.L84H	.	0.0003	.	0.0,D	1.0,D	3.598769,23.2	5.06
304	9	32571037	rs775438002	T	C	NDUFB6	exonic	.	missense SNV	NDUFB6:NM_002493:exon2:c.A194G:p.Y65C,NDUFB6:NM_182739:exon2:c.A194G:p.Y65C	.	0.0004	0.00038865	0.001,D	1.0,D	4.239435,23.9	5.4
304	7	128488749	.	G	T	FLNC	exonic	.	missense SNV	FLNC:NM_001127487:exon27:c.G4715T:p.G1572V,FLNC:NM_001458:exon27:c.G4715T:p.G1572V	.	.	.	0.001,D	1.0,D	5.073270,25.3	5.09
304	5	34850371	rs138413553	C	T	TTC23L	exonic	.	stopgain	TTC23L:NM_144725:exon4:c.C337T:p.R113X	0.00664452	0.0065	0.00369219	.	.	12.572036,39	4.84
304	6	30893720	.	C	T	VARS2	exonic	.	stopgain	VARS2:NM_001167733:exon28:c.C2605T:p.Q869X,VARS2:NM_001167734:exon29:c.C3115T:p.Q1039X,VARS2:NM_020442:exon29:c.C3025T:p.Q1009X	.	.	.	.	.	14.658799,47	5.8
304	14	24679928	rs117552046	G	A	CHMP4A	exonic	.	stopgain	CHMP4A:NM_014169:exon4:c.C535T:p.Q179X	0	0.0018	.	.	.	12.450061,39	5.11
304	3	36873018	.	C	A	TRANK1	exonic	.	stopgain	TRANK1:NM_014831:exon21:c.G7924T:p.E2642X	.	.	.	.	.	11.040869,37	4.72
308	19	14048991	.	C	A	PODNL1	splicing	NM_024825:exon1:c.24+1G>T	.	.	.	0.0001	.	.	.	4.524969,24.3	3.88
308	7	149500778	rs530049144	T	C	SSPO	exonic	.	missense SNV	SSPO:NM_198455:exon55:c.T8096C:p.V2699A	0	0.0028	0.00174961	.	.	.	.
308	13	73302329	rs374607666	C	G	BORA	exonic	.	missense SNV	BORA:NM_001286746:exon1:c.C141G:p.H47Q	.	0.0026	0.00058298	.	.	.	3.93
308	7	149525058	rs756720141	T	C	SSPO	exonic	.	missense SNV	SSPO:NM_198455:exon105:c.T14966C:p.L4989P	.	.	.	.	.	.	.
308	4	69817081	rs201266507	G	A	UGT2A3	exonic	.	missense SNV	UGT2A3:NM_024743:exon1:c.C398T:p.T133M	0	0.0013	0.00055617	0.005,D	0.939,D	2.451487,19.15	.
308	19	9087391	rs528570749	T	C	MUC16	exonic	.	missense SNV	MUC16:NM_024690:exon1:c.A4424G:p.D1475G	0.00166113	0.0007	0.00058298	0.0,D	0.95,D	.	.
308	2	88485535	rs143087335	C	T	THNSL2	exonic	.	missense SNV	THNSL2:NM_018271:exon8:c.C1348T:p.R450C	0	0.0027	0.00272056	0.001,D	0.956,D	4.715984,24.6	4.19
308	4	73942820	rs745349221	C	A	ANKRD17	exonic	.	missense SNV	ANKRD17:NM_198889:exon32:c.G6836T:p.G2279V,ANKRD17:NM_001286771:exon33:c.G7250T:p.G2417V,ANKRD17:NM_032217:exon33:c.G7589T:p.G2530V	.	0.0001	.	0.001,D	0.967,D	4.774350,24.7	4.72
308	2	72359508	rs201193616	G	A	CYP26B1	exonic	.	missense SNV	CYP26B1:NM_001277742:exon5:c.C1162T:p.R388C,CYP26B1:NM_019885:exon6:c.C1387T:p.R463C	0.00166113	0.0016	0.0007773	0.007,D	0.978,D	5.926347,27.6	5.64
308	17	59793364	rs201869624	G	A	BRIP1	exonic	.	missense SNV	BRIP1:NM_032043:exon17:c.C2440T:p.R814C	0.00664452	0.0053	0.00874806	0.019,D	0.98,D	7.561064,34	5.63
308	14	61747289	rs545634869	G	A	TMEM30B	exonic	.	missense SNV	TMEM30B:NM_001017970:exon1:c.C577T:p.R193C	0.00166113	0.0005	.	0.015,D	0.981,D	5.274863,25.7	4.95
308	3	43075016	rs781593067	C	T	FAM198A	exonic	.	missense SNV	FAM198A:NM_001129908:exon2:c.C1261T:p.R421C	.	5.431e-05	.	0.0,D	0.982,D	6.700851,32	4.65
308	4	2242503	rs773112353	T	G	HAUS3	exonic	.	missense SNV	HAUS3:NM_024511:exon2:c.A171C:p.E57D	.	0.0004	0.00019433	0.015,D	0.984,D	5.554974,26.4	2.24
308	8	144659899	rs781117491	A	C	NAPRT1	exonic	.	missense SNV	NAPRT1:NM_001286829:exon3:c.T365G:p.L122R,NAPRT1:NM_145201:exon3:c.T365G:p.L122R	.	8.932e-05	.	0.001,D	0.985,D	6.303865,29.1	4.15
308	1	228402554	rs753632486	C	A	OBSCN	exonic	.	missense SNV	OBSCN:NM_001098623:exon5:c.C1583A:p.S528Y,OBSCN:NM_001271223:exon5:c.C1583A:p.S528Y,OBSCN:NM_052843:exon5:c.C1583A:p.S528Y	.	5.574e-05	.	0.003,D	0.986,D	3.719339,23.3	4.98
308	2	27353431	rs184214963	C	A	ABHD1	exonic	.	missense SNV	ABHD1:NM_032604:exon9:c.C1037A:p.P346H	0.00830565	0.0058	0.00485814	0.003,D	0.988,D	4.034261,23.7	3.61
308	16	89211764	rs192339782	G	A	ACSF3	exonic	.	missense SNV	ACSF3:NM_001284316:exon7:c.G661A:p.A221T,ACSF3:NM_001127214:exon8:c.G1456A:p.A486T,ACSF3:NM_001243279:exon9:c.G1456A:p.A486T,ACSF3:NM_174917:exon9:c.G1456A:p.A486T	0.00166113	0.0058	0.00971628	0.0,D	0.989,D	6.608062,32	3.7
308	12	19440408	rs143759229	A	G	PLEKHA5	exonic	.	missense SNV	PLEKHA5:NM_001256787:exon10:c.A1439G:p.H480R,PLEKHA5:NM_001143821:exon12:c.A1763G:p.H588R,PLEKHA5:NM_019012:exon12:c.A1763G:p.H588R,PLEKHA5:NM_001256470:exon13:c.A1781G:p.H594R	.	0.0006	0.00038865	0.006,D	0.989,D	4.445961,24.2	5.86
308	17	10222277	rs370432284	C	T	MYH13	exonic	.	missense SNV	MYH13:NM_003802:exon27:c.G3568A:p.E1190K	.	0.0008	0.00058298	0.0,D	0.992,D	6.458789,29.9	4.05
308	2	31483424	rs754381951	G	A	EHD3	exonic	.	missense SNV	EHD3:NM_014600:exon4:c.G551A:p.R184H	.	0.0014	0.00019433	0.008,D	0.992,D	7.107561,34	5.15
308	1	20998491	rs141985868	C	T	KIF17	exonic	.	missense SNV	KIF17:NM_001122819:exon12:c.G2662A:p.E888K,KIF17:NM_001287212:exon12:c.G2362A:p.E788K,KIF17:NM_020816:exon12:c.G2662A:p.E888K	0.00498339	0.0013	0.00097163	0.009,D	0.994,D	7.638687,35	5.64
308	6	84925109	.	C	T	KIAA1009	exonic	.	missense SNV	KIAA1009:NM_001286206:exon5:c.G166A:p.E56K,KIAA1009:NM_014895:exon5:c.G394A:p.E132K	.	.	.	0.019,D	0.994,D	5.321749,25.8	3.53
308	2	223161926	rs762389938	G	C	PAX3	exonic	.	missense SNV	PAX3:NM_000438:exon2:c.C92G:p.T31S,PAX3:NM_001127366:exon2:c.C92G:p.T31S,PAX3:NM_013942:exon2:c.C92G:p.T31S,PAX3:NM_181457:exon2:c.C92G:p.T31S,PAX3:NM_181458:exon2:c.C92G:p.T31S,PAX3:NM_181459:exon2:c.C92G:p.T31S,PAX3:NM_181460:exon2:c.C92G:p.T31S,PAX3:NM_181461:exon2:c.C92G:p.T31S	.	0.0005	0.00038865	0.022,D	0.994,D	4.372616,24.1	5.24
308	15	67004029	rs200004068	C	G	SMAD6	exonic	.	missense SNV	SMAD6:NM_001142861:exon2:c.C58G:p.R20G,SMAD6:NM_005585:exon2:c.C841G:p.R281G	0.00166113	0.0014	0.00194326	0.003,D	0.995,D	6.956764,33	5.63
308	9	88933878	.	C	T	ZCCHC6	exonic	.	missense SNV	ZCCHC6:NM_001185059:exon16:c.G3211A:p.A1071T,ZCCHC6:NM_024617:exon16:c.G3211A:p.A1071T	.	.	.	0.041,D	0.995,D	4.889232,24.9	4.47
308	19	10395252	rs139178890	C	T	ICAM1	exonic	.	missense SNV	ICAM1:NM_000201:exon5:c.C1099T:p.R367C	0.00332226	0.0045	0.00136028	0.001,D	0.996,D	6.658794,32	3.04
308	16	87782414	rs374624924	G	A	KLHDC4	exonic	.	missense SNV	KLHDC4:NM_001184854:exon3:c.C200T:p.A67V,KLHDC4:NM_001184856:exon5:c.C371T:p.A124V,KLHDC4:NM_017566:exon5:c.C371T:p.A124V	0	0.0003	0.00019433	0.038,D	0.996,D	5.489157,26.2	5.27
308	11	27389553	.	G	T	LGR4	exonic	.	missense SNV	LGR4:NM_018490:exon18:c.C2717A:p.S906Y	.	5.438e-05	0.00019433	0.002,D	0.998,D	5.829927,27.2	5.67
308	5	1879860	.	C	A	IRX4	exonic	.	missense SNV	IRX4:NM_016358:exon4:c.G494T:p.R165L,IRX4:NM_001278632:exon5:c.G494T:p.R165L,IRX4:NM_001278634:exon5:c.G494T:p.R165L,IRX4:NM_001278633:exon6:c.G572T:p.R191L,IRX4:NM_001278635:exon6:c.G572T:p.R191L	.	.	.	0.002,D	0.998,D	7.317914,34	4.55
308	11	85445506	rs34770350	C	T	SYTL2	exonic	.	missense SNV	SYTL2:NM_001162951:exon6:c.G863A:p.R288H,SYTL2:NM_001162953:exon6:c.G866A:p.R289H,SYTL2:NM_001289608:exon6:c.G719A:p.R240H,SYTL2:NM_032943:exon7:c.G863A:p.R288H	0	0.0037	0.00038865	0.0,D	0.999,D	6.060882,28.1	6.06
308	12	7805136	rs774211033	T	A	APOBEC1	exonic	.	missense SNV	APOBEC1:NM_001644:exon3:c.A340T:p.I114F	.	0.0002	0.00019433	0.0,D	0.999,D	4.192357,23.8	4.78
308	19	30164947	rs201132096	C	G	PLEKHF1	exonic	.	missense SNV	PLEKHF1:NM_024310:exon2:c.C201G:p.I67M	0.00166113	0.0006	0.00136028	0.001,D	0.999,D	4.330032,24.0	.
308	16	1260793	rs200400235	G	A	CACNA1H	exonic	.	missense SNV	CACNA1H:NM_001005407:exon21:c.G4045A:p.A1349T,CACNA1H:NM_021098:exon21:c.G4045A:p.A1349T	0.00166113	0.0038	0.00524883	0.001,D	0.999,D	5.423105,26.0	4.24
308	18	11885781	rs201590510	C	A	MPPE1	exonic	.	missense SNV	MPPE1:NM_001242904:exon7:c.G713T:p.S238I,MPPE1:NM_023075:exon10:c.G902T:p.S301I	0.00498339	0.0014	0.00194326	0.002,D	0.999,D	6.930996,33	5.53
308	4	169835090	rs368472947	T	G	PALLD	exonic	.	missense SNV	PALLD:NM_001166110:exon7:c.T1123G:p.C375G,PALLD:NM_001166109:exon14:c.T1438G:p.C480G,PALLD:NM_016081:exon15:c.T2584G:p.C862G,PALLD:NM_001166108:exon16:c.T2635G:p.C879G	.	0.0005	0.00019433	0.003,D	0.999,D	5.206814,25.5	5.46
308	19	15853090	rs201774805	C	A	OR10H3	exonic	.	missense SNV	OR10H3:NM_013938:exon1:c.C888A:p.N296K	0.00166113	0.0044	0.00136028	0.006,D	0.999,D	4.455433,24.2	.
308	16	15790591	rs369508846	G	C	NDE1	exonic	.	missense SNV	NDE1:NM_017668:exon8:c.G821C:p.C274S,NDE1:NM_001143979:exon9:c.G821C:p.C274S	0.00664452	0.0008	0.00058298	0.023,D	0.999,D	6.124714,28.3	5.17
308	3	39230165	rs200103132	G	A	XIRP1	exonic	.	missense SNV	XIRP1:NM_001198621:exon2:c.C772T:p.R258W,XIRP1:NM_194293:exon2:c.C772T:p.R258W	0.00166113	0.0027	0.00174893	0.0,D	1.0,D	6.367863,29.4	2.87
308	3	186512517	rs140350328	G	A	RFC4	exonic	.	missense SNV	RFC4:NM_002916:exon5:c.C340T:p.R114C,RFC4:NM_181573:exon5:c.C340T:p.R114C	0.00166113	0.0026	0.00194326	0.0,D	1.0,D	7.649094,35	5.18
308	13	46930596	rs778129158	C	G	KIAA0226L	exonic	.	missense SNV	KIAA0226L:NM_001286766:exon8:c.G656C:p.C219S,KIAA0226L:NM_001286762:exon9:c.G1301C:p.C434S,KIAA0226L:NM_001286764:exon9:c.G896C:p.C299S,KIAA0226L:NM_001286765:exon9:c.G830C:p.C277S,KIAA0226L:NM_001286761:exon10:c.G1301C:p.C434S,KIAA0226L:NM_001286763:exon10:c.G1100C:p.C367S,KIAA0226L:NM_025113:exon10:c.G1301C:p.C434S	.	0.0002	.	0.0,D	1.0,D	6.312689,29.2	5.44
308	1	169828272	.	C	T	SCYL3	exonic	.	missense SNV	SCYL3:NM_020423:exon11:c.G1222A:p.G408R,SCYL3:NM_181093:exon11:c.G1222A:p.G408R	.	.	.	0.0,D	1.0,D	7.245797,34	5.77
308	20	44511258	rs192831258	G	A	ZSWIM1	exonic	.	stopgain	ZSWIM1:NM_080603:exon2:c.G27A:p.W9X	0.00166113	0.0015	0.00213758	.	.	4.621511,24.5	.
308	8	22582359	rs200713467	G	A	PEBP4	exonic	.	stopgain	PEBP4:NM_144962:exon6:c.C514T:p.R172X	.	0.0016	0.00174961	.	.	9.996161,36	.
308	19	58928919	rs767418840	G	A	ZNF584	exonic	.	stopgain	ZNF584:NM_173548:exon4:c.G1034A:p.W345X	.	0.0007	0.00019433	.	.	12.161202,38	2.75
308	14	24775283	rs762371641	G	A	CIDEB	exonic	.	stopgain	CIDEB:NM_014430:exon6:c.C397T:p.R133X	.	5.437e-05	.	.	.	11.573949,37	.
308	16	66526895	rs951401590	C	T	BEAN1	exonic	.	stopgain	BEAN1:NM_001197225:exon5:c.C178T:p.R60X	.	3.788e-05	.	.	.	6.056609,28.1	.
311	14	81302548	.	C	A	CEP128	splicing	NM_152446:exon11:c.1057+1G>T	.	.	.	.	.	.	.	5.314461,25.8	5.51
311	19	5687890	.	C	G	HSD11B1L	exonic	.	missense SNV	HSD11B1L:NM_001267870:exon5:c.C460G:p.L154V	.	.	.	.	.	.	.
311	10	50098666	rs566907110	G	A	WDFY4	exonic	.	missense SNV	WDFY4:NM_020945:exon44:c.G7210A:p.V2404M	0.00166113	0.0026	0.00097163	0.024,D	0.921,D	6.303169,29.1	4.97
311	16	88494905	.	G	C	ZNF469	exonic	.	missense SNV	ZNF469:NM_001127464:exon1:c.G1027C:p.G343R	.	.	.	0.026,D	0.931,D	3.079843,22.5	2.36
311	16	68021617	rs964100978	G	A	DPEP2	exonic	.	missense SNV	DPEP2:NM_022355:exon11:c.C1253T:p.P418L	.	.	.	0.0,D	0.94,D	1.808985,15.04	.
311	2	74746801	rs778267619	C	T	DQX1	exonic	.	missense SNV	DQX1:NM_133637:exon10:c.G1688A:p.R563Q	.	0.0029	0.00408084	0.001,D	0.949,D	5.153331,25.4	5.6
311	2	26785483	rs754421934	G	A	C2orf70	exonic	.	missense SNV	C2orf70:NM_001105519:exon1:c.G3A:p.M1I	.	0.0005	0.00038865	0.0,D	0.954,D	6.578820,31	5.4
311	5	179227053	rs780334156	C	T	MGAT4B	exonic	.	missense SNV	MGAT4B:NM_054013:exon7:c.G856A:p.V286M,MGAT4B:NM_014275:exon8:c.G811A:p.V271M	.	6.156e-05	.	0.004,D	0.964,D	3.566149,23.1	2.9
311	2	54849603	rs748951777	G	A	SPTBN1	exonic	.	missense SNV	SPTBN1:NM_178313:exon8:c.G1004A:p.R335H,SPTBN1:NM_003128:exon9:c.G1043A:p.R348H	.	6.54e-05	0.00019433	0.005,D	0.97,D	7.603820,34	5.82
311	22	37524683	rs148074427	G	A	IL2RB	exonic	.	missense SNV	IL2RB:NM_000878:exon10:c.C1109T:p.P370L	0.00830565	0.0022	0.00349786	0.002,D	0.975,D	6.406614,29.6	3.79
311	4	79285133	rs377068014	G	A	FRAS1	exonic	.	missense SNV	FRAS1:NM_001166133:exon22:c.G2647A:p.V883M,FRAS1:NM_025074:exon22:c.G2647A:p.V883M	0.00664452	0.0024	0.00194326	0.021,D	0.975,D	4.567854,24.4	4.61
311	3	130284156	rs182466724	G	A	COL6A6	exonic	.	missense SNV	COL6A6:NM_001102608:exon3:c.G980A:p.R327Q	0.00166113	0.0028	0.00155461	0.004,D	0.979,D	5.838862,27.3	4.12
311	16	3582833	rs142451935	G	A	CLUAP1	exonic	.	missense SNV	CLUAP1:NM_024793:exon7:c.G586A:p.D196N,CLUAP1:NM_015041:exon11:c.G1084A:p.D362N	0.00332226	0.0006	0.00019433	0.01,D	0.981,D	3.524076,23.1	4.06
311	4	71508491	rs180899807	C	T	ENAM	exonic	.	missense SNV	ENAM:NM_031889:exon9:c.C1348T:p.P450S	0.00332226	0.0008	0.00019433	0.006,D	0.982,D	4.030534,23.7	5.09
311	15	67813608	rs539920476	C	T	C15orf61	exonic	.	missense SNV	C15orf61:NM_001143936:exon1:c.C22T:p.H8Y	0.00166113	0.0051	0.00563545	0.008,D	0.986,D	3.886789,23.5	3.78
311	8	2048743	rs200975584	G	A	MYOM2	exonic	.	missense SNV	MYOM2:NM_003970:exon20:c.G2518A:p.G840S	0.00166113	0.0008	0.00058298	0.0,D	0.988,D	7.231167,34	5.67
311	1	159900946	.	C	T	IGSF9	exonic	.	missense SNV	IGSF9:NM_001135050:exon13:c.G1619A:p.S540N,IGSF9:NM_020789:exon13:c.G1571A:p.S524N	.	.	.	0.007,D	0.993,D	5.866149,27.3	4.07
311	3	113378883	.	T	C	KIAA2018	exonic	.	missense SNV	KIAA2018:NM_001009899:exon7:c.A1646G:p.N549S	.	.	.	0.0,D	0.994,D	2.040709,16.47	5.2
311	6	41711016	rs745390244	G	T	PGC	exonic	.	missense SNV	PGC:NM_001166424:exon4:c.C440A:p.T147N,PGC:NM_002630:exon4:c.C440A:p.T147N	.	0.0008	0.00038865	0.007,D	0.994,D	4.711377,24.6	5.2
311	12	129563136	.	G	C	TMEM132D	exonic	.	missense SNV	TMEM132D:NM_133448:exon8:c.C2058G:p.S686R	.	.	.	0.009,D	0.995,D	5.649523,26.7	4.79
311	11	114576671	.	A	G	NXPE2	exonic	.	missense SNV	NXPE2:NM_182495:exon5:c.A1097G:p.D366G	.	.	.	0.0,D	0.996,D	6.302616,29.1	5.39
311	4	2934855	rs770465214	C	T	MFSD10	exonic	.	missense SNV	MFSD10:NM_001120:exon3:c.G350A:p.R117H,MFSD10:NM_001146069:exon4:c.G350A:p.R117H	.	8.683e-05	.	0.001,D	0.996,D	6.594374,31	4.19
311	1	241797345	.	T	C	CHML	exonic	.	missense SNV	CHML:NM_001821:exon1:c.A1724G:p.Y575C	.	.	.	0.007,D	0.996,D	5.343213,25.9	3.25
311	18	5960134	rs750648052	G	A	L3MBTL4	exonic	.	missense SNV	L3MBTL4:NM_173464:exon19:c.C1663T:p.L555F	.	0.0016	0.00252722	0.039,D	0.997,D	6.497257,31	5.61
311	7	33427607	rs762045410	C	T	BBS9	exonic	.	missense SNV	BBS9:NM_014451:exon17:c.C1846T:p.R616W,BBS9:NM_001033604:exon18:c.C1861T:p.R621W,BBS9:NM_001033605:exon18:c.C1951T:p.R651W,BBS9:NM_198428:exon19:c.C1966T:p.R656W	.	6.534e-05	0.00038865	0.0,D	0.998,D	7.158086,34	5.57
311	8	17161973	rs370848870	A	T	MTMR7	exonic	.	missense SNV	MTMR7:NM_004686:exon12:c.T1408A:p.Y470N	0	0.0007	0.00058298	0.005,D	0.998,D	6.497477,31	5.51
311	8	144997673	rs370942881	C	T	PLEC	exonic	.	missense SNV	PLEC:NM_201378:exon31:c.G6382A:p.A2128T,PLEC:NM_201379:exon31:c.G6358A:p.A2120T,PLEC:NM_201380:exon31:c.G6835A:p.A2279T,PLEC:NM_201381:exon31:c.G6328A:p.A2110T,PLEC:NM_201382:exon31:c.G6424A:p.A2142T,PLEC:NM_201383:exon31:c.G6436A:p.A2146T,PLEC:NM_201384:exon31:c.G6424A:p.A2142T,PLEC:NM_000445:exon32:c.G6505A:p.A2169T	0.00166113	0.0071	0.00680404	0.016,D	0.998,D	1.943322,15.86	4.98
311	2	179554098	.	G	A	TTN	exonic	.	missense SNV	TTN:NM_133378:exon121:c.C28198T:p.P9400S,TTN:NM_001256850:exon122:c.C30979T:p.P10327S,TTN:NM_001267550:exon124:c.C31930T:p.P10644S	.	0.0002	0.00019448	0.019,D	0.998,D	2.662018,20.6	4.94
311	3	44684156	.	T	G	ZNF197	exonic	.	missense SNV	ZNF197:NM_006991:exon6:c.T1534G:p.C512G	.	.	.	0.0,D	0.999,D	4.559746,24.4	2.77
311	X	13607759	.	G	C	EGFL6	exonic	.	missense SNV	EGFL6:NM_001167890:exon2:c.G159C:p.W53C,EGFL6:NM_015507:exon2:c.G159C:p.W53C	.	.	.	0.001,D	0.999,D	6.491610,30	4.69
311	22	18609481	rs185024084	G	A	TUBA8	exonic	.	missense SNV	TUBA8:NM_001193414:exon4:c.G538A:p.G180R,TUBA8:NM_018943:exon4:c.G736A:p.G246R	0.00166113	0.0005	0.00194326	0.0,D	1.0,D	6.791621,32	5.67
311	6	11768493	rs769008216	G	A	ADTRP	exonic	.	missense SNV	ADTRP:NM_032744:exon2:c.C277T:p.P93S,ADTRP:NM_001143948:exon3:c.C331T:p.P111S	.	0.0001	0.00038865	0.0,D	1.0,D	4.745969,24.7	5.93
311	16	57486813	rs772822816	G	A	COQ9	exonic	.	missense SNV	COQ9:NM_020312:exon3:c.G343A:p.G115R	.	0.0001	.	0.0,D	1.0,D	7.046909,33	5.01
311	19	53793513	.	A	G	BIRC8	exonic	.	missense SNV	BIRC8:NM_033341:exon1:c.T115C:p.C39R	.	.	.	0.0,D	1.0,D	3.110240,22.5	.
311	15	89390590	rs540361430	G	A	ACAN	exonic	.	missense SNV	ACAN:NM_001135:exon8:c.G1546A:p.A516T,ACAN:NM_013227:exon8:c.G1546A:p.A516T	0.00166113	0.004	0.00330482	0.006,D	1.0,D	4.997777,25.1	5.54
311	12	81062822	.	G	A	PTPRQ	exonic	.	missense SNV	PTPRQ:NM_001145026:exon37:c.G5713A:p.G1905S	.	.	.	0.019,D	1.0,D	5.786564,27.1	5.63
311	12	9027060	rs182070540	C	T	A2ML1	exonic	.	stopgain	A2ML1:NM_001282424:exon23:c.C2788T:p.Q930X,A2ML1:NM_144670:exon34:c.C4261T:p.Q1421X	0.00166113	0.0032	0.00233191	.	.	13.492917,42	2.43
311	3	126222886	rs202232611	C	T	UROC1	exonic	.	stopgain	UROC1:NM_001165974:exon9:c.G854A:p.W285X,UROC1:NM_144639:exon9:c.G854A:p.W285X	0.00830565	0.0101	0.00582977	.	.	13.187721,41	5.34
311	7	91788389	rs761905516	G	C	LRRD1	exonic	.	stopgain	LRRD1:NM_001161528:exon2:c.C2046G:p.Y682X	.	0.0004	0.00233191	.	.	9.971797,36	.
311	17	3514026	rs770640488	C	T	SHPK	exonic	.	stopgain	SHPK:NM_013276:exon7:c.G1265A:p.W422X	.	0.0001	.	.	.	11.590539,37	4.66
312	1	245133746	rs202042622	G	A	EFCAB2	splicing	NM_001143943:exon1:c.25+1G>A;NM_032328:exon2:c.25+1G>A	.	.	0.00996678	0.0086	0.00913331	.	.	2.914646,21.9	4
312	14	92171047	.	T	C	CATSPERB	splicing	NM_024764:exon7:c.467-2A>G	.	.	.	.	.	.	.	3.275387,22.8	4.84
312	11	5988958	rs751458523	G	A	OR56A5	exonic	.	missense SNV	OR56A5:NM_001146033:exon1:c.C767T:p.T256I	.	0.0007	0.0007773	.	.	.	3.94
312	13	24798487	rs75253852	C	T	SPATA13	exonic	.	missense SNV	SPATA13:NM_001166271:exon2:c.C1420T:p.P474S,SPATA13:NM_001286792:exon4:c.C1606T:p.P536S	0.00996678	0.0072	0.00388651	0.0,D	.	4.289395,24.0	.
312	19	17137459	rs751801921	G	C	CPAMD8	exonic	.	missense SNV	CPAMD8:NM_015692:exon1:c.C135G:p.S45R	.	.	0.00194401	0.017,D	.	1.653726,14.15	.
312	3	186358472	rs182506996	C	T	FETUB	exonic	.	missense SNV	FETUB:NM_014375:exon1:c.C223T:p.R75W	0.00664452	0.0077	0.00272056	0.001,D	0.925,D	5.553814,26.4	3.4
312	2	7035936	rs1053222130	C	T	RSAD2	exonic	.	missense SNV	RSAD2:NM_080657:exon6:c.C949T:p.R317W	.	0.0001	.	0.003,D	0.928,D	7.732557,35	5.57
312	2	152543967	rs143123053	A	G	NEB	exonic	.	missense SNV	NEB:NM_001164507:exon27:c.T2603C:p.L868P,NEB:NM_001164508:exon27:c.T2603C:p.L868P,NEB:NM_001271208:exon27:c.T2603C:p.L868P,NEB:NM_004543:exon27:c.T2603C:p.L868P	0	0.0081	0.0075787	0.03,D	0.936,D	5.177291,25.5	5.54
312	20	5953715	rs200207812	G	C	MCM8	exonic	.	missense SNV	MCM8:NM_001281520:exon12:c.G1268C:p.G423A,MCM8:NM_001281521:exon12:c.G1388C:p.G463A,MCM8:NM_032485:exon12:c.G1268C:p.G423A,MCM8:NM_182802:exon12:c.G1220C:p.G407A	0.00166113	5.437e-05	0.00038865	0.027,D	0.94,D	2.609251,20.3	5.22
312	9	91606475	rs777508757	G	A	C9orf47	exonic	.	missense SNV	C9orf47:NM_001001938:exon2:c.G337A:p.G113R,C9orf47:NM_001142413:exon2:c.G280A:p.G94R	.	0.0026	0.00466382	.	0.963,D	2.531226,19.67	.
312	9	80040567	rs773830556	G	A	GNA14	exonic	.	missense SNV	GNA14:NM_004297:exon6:c.C788T:p.S263L	.	3.269e-05	.	0.001,D	0.964,D	5.824753,27.2	5.79
312	9	85622418	rs752284174	T	C	RASEF	exonic	.	missense SNV	RASEF:NM_152573:exon7:c.A962G:p.D321G	.	6.153e-05	.	0.005,D	0.973,D	5.221191,25.6	5.79
312	11	73716960	rs17848372	C	T	UCP3	exonic	.	missense SNV	UCP3:NM_003356:exon4:c.G356A:p.R119Q,UCP3:NM_022803:exon4:c.G356A:p.R119Q	0.00498339	0.0066	0.00485814	0.003,D	0.976,D	7.922434,35	5.72
312	1	179521751	rs200042397	T	C	NPHS2	exonic	.	missense SNV	NPHS2:NM_014625:exon7:c.A860G:p.Q287R	0.00498339	0.0027	0.0007773	0.001,D	0.979,D	5.542461,26.4	5.34
312	8	41122967	rs140852585	C	T	SFRP1	exonic	.	missense SNV	SFRP1:NM_003012:exon3:c.G664A:p.D222N	.	0.0002	.	0.002,D	0.983,D	6.139817,28.4	3.51
312	17	67031523	rs767986919	G	A	ABCA9	exonic	.	missense SNV	ABCA9:NM_080283:exon8:c.C992T:p.T331M	.	9.985e-05	0.0001944	0.001,D	0.988,D	5.211771,25.6	4.14
312	10	135020439	rs534982186	G	C	KNDC1	exonic	.	missense SNV	KNDC1:NM_152643:exon19:c.G3561C:p.L1187F	0.00166113	0.0015	0.00058298	0.005,D	0.988,D	3.485657,23.1	3.53
312	11	118416526	.	A	G	IFT46	exonic	.	missense SNV	IFT46:NM_001168618:exon10:c.T715C:p.Y239H,IFT46:NM_020153:exon11:c.T868C:p.Y290H	.	.	.	0.0,D	0.99,D	6.365674,29.4	6.03
312	17	48745251	rs759429326	G	A	ABCC3	exonic	.	missense SNV	ABCC3:NM_003786:exon13:c.G1663A:p.V555M	.	5.442e-05	0.00019433	0.006,D	0.99,D	5.051975,25.2	3.34
312	19	39950567	.	G	A	SUPT5H	exonic	.	missense SNV	SUPT5H:NM_001130825:exon9:c.G579A:p.M193I,SUPT5H:NM_003169:exon9:c.G591A:p.M197I,SUPT5H:NM_001111020:exon10:c.G591A:p.M197I,SUPT5H:NM_001130824:exon10:c.G591A:p.M197I	.	.	.	0.004,D	0.994,D	6.669330,32	5.16
312	19	39002920	.	C	T	RYR1	exonic	.	missense SNV	RYR1:NM_000540:exon63:c.C9269T:p.A3090V,RYR1:NM_001042723:exon63:c.C9269T:p.A3090V	.	.	.	0.039,D	0.994,D	4.160142,23.8	4.46
312	2	121740401	rs201279367	C	G	GLI2	exonic	.	missense SNV	GLI2:NM_005270:exon10:c.C1628G:p.A543G	0	0.003	0.00233191	0.0,D	0.995,D	6.652915,32	4.59
312	1	54606798	rs764190624	G	A	CDCP2	exonic	.	missense SNV	CDCP2:NM_201546:exon3:c.C736T:p.R246C	.	0.0001	0.00097163	0.003,D	0.996,D	7.405243,34	5.57
312	16	57496713	rs770336099	C	G	POLR2C	exonic	.	missense SNV	POLR2C:NM_032940:exon1:c.C77G:p.T26S	.	0.0012	0.00486192	0.006,D	0.997,D	6.220917,28.8	4.48
312	1	155730371	rs777745064	T	C	GON4L	exonic	.	missense SNV	GON4L:NM_001282856:exon24:c.A4973G:p.E1658G,GON4L:NM_001282858:exon24:c.A4973G:p.E1658G,GON4L:NM_001282860:exon24:c.A4973G:p.E1658G	.	0.0001	.	0.033,D	0.998,D	5.357162,25.9	5.35
312	12	56351207	rs200734413	C	T	PMEL	exonic	.	missense SNV	PMEL:NM_001200053:exon4:c.G622A:p.A208T,PMEL:NM_001200054:exon6:c.G880A:p.A294T,PMEL:NM_006928:exon7:c.G880A:p.A294T	0	0.0013	0.00097163	0.0,D	0.999,D	6.948198,33	5.73
312	8	145138300	.	C	T	GPAA1	exonic	.	missense SNV	GPAA1:NM_003801:exon3:c.C263T:p.P88L	.	8.864e-06	.	0.0,D	0.999,D	5.050044,25.2	4.53
312	17	56572427	rs148437803	G	A	MTMR4	exonic	.	missense SNV	MTMR4:NM_004687:exon16:c.C3076T:p.R1026W	0	0.0017	0.00019433	0.001,D	0.999,D	6.897779,33	5.58
312	2	96809593	.	A	T	DUSP2	exonic	.	missense SNV	DUSP2:NM_004418:exon4:c.T914A:p.L305Q	.	.	0.00058298	0.001,D	0.999,D	5.890529,27.4	4.29
312	16	1536356	rs202194642	C	T	PTX4	exonic	.	missense SNV	PTX4:NM_001013658:exon3:c.G1006A:p.V336M	0	0.0014	0.00116595	0.001,D	0.999,D	5.628018,26.6	5.58
312	19	15852921	rs760885760	T	A	OR10H3	exonic	.	missense SNV	OR10H3:NM_013938:exon1:c.T719A:p.F240Y	.	0.0002	0.00058298	0.009,D	0.999,D	4.593254,24.4	2.37
312	21	47574165	rs368738185	G	A	FTCD	exonic	.	missense SNV	FTCD:NM_006657:exon2:c.C136T:p.R46C,FTCD:NM_206965:exon2:c.C136T:p.R46C	.	5.45e-05	0.00038865	0.0,D	1.0,D	7.049783,33	4.33
312	16	89972603	rs774624089	C	T	TCF25	exonic	.	missense SNV	TCF25:NM_014972:exon15:c.C1630T:p.R544W	.	5.443e-05	.	0.0,D	1.0,D	6.536331,31	4.3
312	13	25444863	rs764724343	C	T	RNF17	exonic	.	missense SNV	RNF17:NM_001184993:exon32:c.C4421T:p.T1474M,RNF17:NM_031277:exon32:c.C4433T:p.T1478M	.	0.0002	0.0007773	0.001,D	1.0,D	5.466260,26.2	4.96
312	10	105363285	rs775667785	C	T	SH3PXD2A	exonic	.	missense SNV	SH3PXD2A:NM_014631:exon14:c.G1606A:p.G536S	.	0.0001	0.00019433	0.037,D	1.0,D	4.501844,24.3	5.47
312	19	2934275	rs140137786	G	A	ZNF77	exonic	.	stopgain	ZNF77:NM_021217:exon4:c.C850T:p.R284X	0	0.0029	0.00621842	.	.	9.788555,36	.
313	1	3413551	rs370356299	C	T	MEGF6	splicing	NM_001409:exon28:c.3613+1G>A	.	.	0.00664452	0.0061	0.00213925	.	.	4.109428,23.7	4.24
313	22	19883106	.	T	C	TXNRD2	splicing	NM_001282512:exon11:c.775-2A>G;NM_006440:exon11:c.775-2A>G	.	.	.	5.578e-05	.	.	.	4.047698,23.7	4.26
313	1	48231723	rs188065494	C	T	TRABD2B	exonic	.	missense SNV	TRABD2B:NM_001194986:exon7:c.G1405A:p.A469T	.	0.001	0.00116595	.	.	1.082776,11.12	.
313	6	30993812	rs141730906	A	G	MUC22	exonic	.	missense SNV	MUC22:NM_001198815:exon3:c.A604G:p.S202G	0.00498339	0.0065	0.00408084	.	.	.	.
313	13	19751210	.	A	C	TUBA3C	exonic	.	missense SNV	TUBA3C:NM_006001:exon4:c.T913G:p.C305G	.	.	.	.	.	3.799397,23.4	.
313	15	42930920	rs527475312	C	T	STARD9	exonic	.	missense SNV	STARD9:NM_020759:exon7:c.C469T:p.R157W	0	0.0004	.	0.0,D	.	7.427444,34	3.31
313	1	21978309	.	C	A	RAP1GAP	exonic	.	missense SNV	RAP1GAP:NM_001145658:exon1:c.G7T:p.G3C	.	.	.	0.023,D	.	6.697575,32	3.09
313	2	71205833	.	A	T	ANKRD53	exonic	.	missense SNV	ANKRD53:NM_001115116:exon1:c.A58T:p.R20W,ANKRD53:NM_024933:exon1:c.A58T:p.R20W	.	.	0.00068074	0.0,D	0.926,D	3.183464,22.7	.
313	12	53412689	rs947405755	C	T	EIF4B	exonic	.	missense SNV	EIF4B:NM_001417:exon3:c.C259T:p.R87W	.	3.542e-05	0.00022341	0.01,D	0.93,D	7.178768,34	3.76
313	1	230819334	rs753073596	C	T	COG2	exonic	.	missense SNV	COG2:NM_001145036:exon11:c.C1181T:p.A394V,COG2:NM_007357:exon11:c.C1181T:p.A394V	.	0.0001	0.00019433	0.003,D	0.932,D	5.921314,27.5	5.69
313	5	140475039	rs782307125	C	G	PCDHB2	exonic	.	missense SNV	PCDHB2:NM_018936:exon1:c.C665G:p.P222R	.	0.0001	.	0.001,D	0.94,D	5.742289,26.9	5.42
313	16	70285800	.	G	A	EXOSC6	exonic	.	missense SNV	EXOSC6:NM_058219:exon1:c.C4T:p.P2S	.	.	.	0.0,D	0.96,D	4.328375,24.0	3.42
313	9	27950374	rs774372429	C	G	LINGO2	exonic	.	missense SNV	LINGO2:NM_001258282:exon7:c.G296C:p.G99A,LINGO2:NM_152570:exon7:c.G296C:p.G99A	.	0.0006	.	0.006,D	0.961,D	4.702661,24.6	4.97
313	5	160044903	rs189998416	C	T	ATP10B	exonic	.	missense SNV	ATP10B:NM_025153:exon16:c.G2494A:p.D832N	0.00166113	0.0001	0.00058298	0.024,D	0.961,D	7.127313,34	5.06
313	9	134098175	.	C	A	NUP214	exonic	.	missense SNV	NUP214:NM_005085:exon32:c.C5760A:p.N1920K	.	0.0002	0.00019433	0.005,D	0.963,D	4.412755,24.1	.
313	19	33229778	.	G	A	TDRD12	exonic	.	missense SNV	TDRD12:NM_001110822:exon3:c.G200A:p.C67Y	.	.	.	0.037,D	0.967,D	4.317756,24.0	5.61
313	21	37518581	rs141887975	C	T	CBR3	exonic	.	missense SNV	CBR3:NM_001236:exon3:c.C605T:p.T202M	0	0.0018	0.00310921	0.014,D	0.97,D	7.066709,33	4.79
313	1	172547521	.	A	C	SUCO	exonic	.	missense SNV	SUCO:NM_001282750:exon13:c.A1313C:p.E438A,SUCO:NM_016227:exon13:c.A1877C:p.E626A,SUCO:NM_014283:exon14:c.A1424C:p.E475A	.	.	.	0.011,D	0.971,D	4.900451,24.9	5.22
313	12	113753239	rs761721258	C	T	SLC8B1	exonic	.	missense SNV	SLC8B1:NM_024959:exon11:c.G1036A:p.D346N	.	0.0002	0.00019493	0.034,D	0.974,D	5.587699,26.5	4.78
313	14	23235931	rs777948310	C	G	OXA1L	exonic	.	missense SNV	OXA1L:NM_005015:exon1:c.C201G:p.C67W	.	0.0004	0.0007773	0.0,D	0.98,D	4.435132,24.2	.
313	5	140202240	rs782344472	A	T	PCDHA5	exonic	.	missense SNV	PCDHA5:NM_018908:exon1:c.A880T:p.I294F,PCDHA5:NM_031501:exon1:c.A880T:p.I294F	.	0.0002	.	0.001,D	0.981,D	3.590721,23.2	2.94
313	1	156347253	rs12567720	G	T	RHBG	exonic	.	missense SNV	RHBG:NM_020407:exon2:c.G349T:p.G117C,RHBG:NM_001256395:exon3:c.G142T:p.G48C,RHBG:NM_001256396:exon3:c.G259T:p.G87C	0.0116279	0.0117	0.00582977	0.001,D	0.982,D	4.769711,24.7	4.26
313	7	138363229	rs866084652	C	T	SVOPL	exonic	.	missense SNV	SVOPL:NM_001139456:exon2:c.G124A:p.G42S	.	0.003	0.00058298	0.0,D	0.983,D	6.098191,28.2	5.32
313	19	6746539	rs201134453	G	A	TRIP10	exonic	.	missense SNV	TRIP10:NM_001288963:exon10:c.G1061A:p.R354H,TRIP10:NM_004240:exon10:c.G1061A:p.R354H,TRIP10:NM_001288962:exon11:c.G1229A:p.R410H	.	0.0008	0.00136028	0.001,D	0.984,D	5.146988,25.4	5.25
313	7	87022265	rs373454665	G	A	CROT	exonic	.	missense SNV	CROT:NM_021151:exon17:c.G1600A:p.G534R,CROT:NM_001143935:exon18:c.G1684A:p.G562R	.	6.156e-05	0.00019433	0.003,D	0.984,D	7.463298,34	6.06
313	3	44776152	rs753317266	G	A	ZNF501	exonic	.	missense SNV	ZNF501:NM_001258280:exon3:c.G239A:p.C80Y,ZNF501:NM_145044:exon3:c.G239A:p.C80Y	.	0.0002	.	0.0,D	0.985,D	5.815464,27.2	2.97
313	3	186791996	rs192611052	G	T	ST6GAL1	exonic	.	missense SNV	ST6GAL1:NM_003032:exon6:c.G854T:p.R285L,ST6GAL1:NM_173217:exon6:c.G161T:p.R54L,ST6GAL1:NM_173216:exon7:c.G854T:p.R285L	.	0.0016	0.00233191	0.001,D	0.985,D	5.492129,26.2	5.55
313	19	11513183	.	G	T	RGL3	exonic	.	missense SNV	RGL3:NM_001035223:exon11:c.C1277A:p.T426N,RGL3:NM_001161616:exon11:c.C1277A:p.T426N	.	.	.	0.001,D	0.99,D	6.190082,28.6	5.22
313	1	204948152	.	C	T	NFASC	exonic	.	missense SNV	NFASC:NM_001160331:exon16:c.C1966T:p.R656W,NFASC:NM_001160332:exon17:c.C1921T:p.R641W,NFASC:NM_015090:exon17:c.C1921T:p.R641W,NFASC:NM_001005388:exon18:c.C1933T:p.R645W	.	1.455e-05	.	0.0,D	0.991,D	5.962319,27.7	.
313	6	2679590	rs146436167	C	T	MYLK4	exonic	.	missense SNV	MYLK4:NM_001012418:exon9:c.G811A:p.A271T	.	0.0004	0.00136028	0.001,D	0.991,D	6.717395,32	4.22
313	12	1219374	.	C	T	ERC1	exonic	.	missense SNV	ERC1:NM_178039:exon5:c.C1178T:p.S393F,ERC1:NM_178040:exon5:c.C1178T:p.S393F	.	.	.	0.0,D	0.992,D	7.062592,33	5.78
313	19	6380696	rs190305979	G	A	GTF2F1	exonic	.	missense SNV	GTF2F1:NM_002096:exon12:c.C1237T:p.R413W	0.00332226	0.0003	0.0007773	0.0,D	0.993,D	6.895347,33	3.48
313	7	139611038	rs193110720	G	T	TBXAS1	exonic	.	missense SNV	TBXAS1:NM_001061:exon4:c.G254T:p.R85L,TBXAS1:NM_001166253:exon4:c.G254T:p.R85L,TBXAS1:NM_030984:exon4:c.G254T:p.R85L,TBXAS1:NM_001166254:exon6:c.G50T:p.R17L,TBXAS1:NM_001130966:exon8:c.G254T:p.R85L	0.00332226	0.002	0.00116595	0.004,D	0.993,D	7.155919,34	5.75
313	11	1075690	rs572842326	C	T	MUC2	exonic	.	missense SNV	MUC2:NM_002457:exon2:c.C116T:p.T39I	0.00166113	0.0012	0.00155461	0.012,D	0.993,D	4.537732,24.3	4.1
313	1	180044324	.	A	T	CEP350	exonic	.	missense SNV	CEP350:NM_014810:exon28:c.A5735T:p.K1912I	.	5.494e-05	0.0001944	0.001,D	0.994,D	6.073588,28.1	5.81
313	16	69458737	rs553628600	G	C	CYB5B	exonic	.	missense SNV	CYB5B:NM_030579:exon1:c.G151C:p.D51H	0	0.0003	.	0.0,D	0.995,D	7.065843,33	6.03
313	7	91631840	rs187255726	G	A	AKAP9	exonic	.	missense SNV	AKAP9:NM_005751:exon8:c.G2609A:p.C870Y,AKAP9:NM_147185:exon8:c.G2609A:p.C870Y	0.00332226	0.0027	0.00213925	0.001,D	0.996,D	4.802243,24.8	5.25
313	12	10865848	rs754097721	G	A	YBX3	exonic	.	missense SNV	YBX3:NM_001145426:exon5:c.C535T:p.R179C,YBX3:NM_003651:exon5:c.C535T:p.R179C	.	3.266e-05	0.00019433	0.001,D	0.996,D	8.037590,35	5.49
313	11	56949659	.	C	T	LRRC55	exonic	.	missense SNV	LRRC55:NM_001005210:exon1:c.C292T:p.R98W	.	.	.	0.017,D	0.997,D	6.595937,31	3.86
313	17	11795157	rs3760436	C	T	DNAH9	exonic	.	missense SNV	DNAH9:NM_004662:exon4:c.C112T:p.R38W,DNAH9:NM_001372:exon58:c.C11176T:p.R3726W	0.00664452	0.0051	0.00369219	0.0,D	0.998,D	5.911935,27.5	3.17
313	2	179642552	rs376857956	T	A	TTN	exonic	.	missense SNV	TTN:NM_003319:exon24:c.A4221T:p.R1407S,TTN:NM_133432:exon24:c.A4221T:p.R1407S,TTN:NM_133437:exon24:c.A4221T:p.R1407S,TTN:NM_001256850:exon25:c.A4359T:p.R1453S,TTN:NM_001267550:exon25:c.A4359T:p.R1453S,TTN:NM_133378:exon25:c.A4359T:p.R1453S,TTN:NM_133379:exon25:c.A4359T:p.R1453S	0.00664452	0.0057	0.00174893	0.01,D	0.998,D	2.645610,20.5	4.81
313	17	33456631	rs34615886	G	A	FNDC8	exonic	.	missense SNV	FNDC8:NM_017559:exon3:c.G776A:p.R259H	0.00498339	0.0207	0.00291489	0.016,D	0.998,D	6.482809,30	4.92
313	19	56009505	.	C	A	SSC5D	exonic	.	missense SNV	SSC5D:NM_001144950:exon9:c.C1646A:p.A549D,SSC5D:NM_001195267:exon9:c.C1646A:p.A549D	.	0.0002	.	0.022,D	0.998,D	6.007352,27.9	4.28
313	2	219540844	rs531366484	C	T	STK36	exonic	.	missense SNV	STK36:NM_001243313:exon6:c.C527T:p.P176L,STK36:NM_015690:exon6:c.C527T:p.P176L	0	0.0022	0.00155461	0.0,D	0.999,D	6.417677,29.7	5.65
313	8	17611492	rs141857173	T	G	MTUS1	exonic	.	missense SNV	MTUS1:NM_001001924:exon2:c.A1825C:p.K609Q,MTUS1:NM_001001925:exon2:c.A1825C:p.K609Q	0.00332226	0.0028	0.00291489	0.0,D	0.999,D	5.508371,26.3	3.82
313	13	43362769	rs201576642	T	G	FAM216B	exonic	.	missense SNV	FAM216B:NM_182508:exon4:c.T263G:p.L88R	0.0116279	0.0078	0.00582977	0.0,D	0.999,D	5.906794,27.5	4.21
313	X	99931059	rs139707843	C	T	SYTL4	exonic	.	missense SNV	SYTL4:NM_001174068:exon17:c.G1982A:p.R661H,SYTL4:NM_001129896:exon18:c.G1982A:p.R661H,SYTL4:NM_080737:exon19:c.G1982A:p.R661H	0.00217391	0.0063	0.00719005	0.0,D	0.999,D	7.694773,35	5.77
313	4	10105547	rs766645214	G	A	WDR1	exonic	.	missense SNV	WDR1:NM_017491:exon3:c.C202T:p.P68S	.	6.13e-05	.	0.0,D	0.999,D	6.459246,29.9	5.67
313	7	7412809	rs201662547	G	A	COL28A1	exonic	.	missense SNV	COL28A1:NM_001037763:exon32:c.C2728T:p.R910C	0.00166113	0.0004	0.00058298	0.001,D	0.999,D	6.582048,31	4.09
313	3	77595553	rs780055779	T	A	ROBO2	exonic	.	missense SNV	ROBO2:NM_002942:exon7:c.T999A:p.F333L	.	0.0002	0.0007776	0.002,D	0.999,D	2.747967,21.1	.
313	1	27742573	rs200627354	T	C	WASF2	exonic	.	missense SNV	WASF2:NM_001201404:exon5:c.A443G:p.K148R,WASF2:NM_006990:exon5:c.A443G:p.K148R	0.00166113	0.0012	0.00174893	0.023,D	0.999,D	3.801390,23.4	5.64
313	9	134026097	rs117680443	G	T	NUP214	exonic	.	missense SNV	NUP214:NM_005085:exon16:c.G2222T:p.R741L	0.0149502	0.0079	0.00893898	0.043,D	0.999,D	7.034304,33	5.84
313	11	118223146	rs148191859	T	C	CD3G	exonic	.	missense SNV	CD3G:NM_000073:exon6:c.T511C:p.Y171H	0.00498339	0.0028	0.00213758	0.0,D	1.0,D	4.779226,24.7	6.06
313	X	128880253	rs774159719	G	T	XPNPEP2	exonic	.	missense SNV	XPNPEP2:NM_003399:exon5:c.G340T:p.D114Y	.	0.0002	.	0.0,D	1.0,D	6.641579,32	5.42
313	8	142229914	rs766115317	C	T	SLC45A4	exonic	.	missense SNV	SLC45A4:NM_001080431:exon3:c.G292A:p.D98N,SLC45A4:NM_001286646:exon3:c.G445A:p.D149N,SLC45A4:NM_001286648:exon3:c.G292A:p.D98N	.	0.0008	0.00174893	0.002,D	1.0,D	6.948695,33	5.49
313	11	35513671	rs201179105	C	A	PAMR1	exonic	.	missense SNV	PAMR1:NM_001001991:exon3:c.G301T:p.G101C,PAMR1:NM_001282676:exon3:c.G301T:p.G101C,PAMR1:NM_015430:exon3:c.G301T:p.G101C,PAMR1:NM_001282675:exon5:c.G181T:p.G61C	0.00166113	0.0014	0.00408084	0.004,D	1.0,D	6.537121,31	5.25
313	9	139569202	rs138994150	T	A	AGPAT2	exonic	.	stopgain	AGPAT2:NM_001012727:exon4:c.A550T:p.K184X,AGPAT2:NM_006412:exon5:c.A646T:p.K216X	0.00166113	0.0031	0.0007773	.	.	10.128157,36	3.18
314	19	49104627	.	C	T	FAM83E	splicing	NM_017708:exon5:c.1177-1G>A	.	.	.	.	.	.	.	2.942954,22.0	4.03
314	17	19316041	rs561425897	G	C	RNF112	exonic	.	missense SNV	RNF112:NM_007148:exon3:c.G326C:p.S109T	0.00664452	0.0027	0.00427517	.	.	2.792100,21.3	5.1
314	16	90095572	rs185580603	A	G	C16orf3	exonic	.	missense SNV	C16orf3:NM_001214:exon1:c.T179C:p.V60A	.	.	0.00563764	.	.	.	.
314	16	449681	rs145944648	G	A	NME4	exonic	.	missense SNV	NME4:NM_001286433:exon3:c.G280A:p.D94N,NME4:NM_001286435:exon4:c.G382A:p.D128N,NME4:NM_001286436:exon4:c.G172A:p.D58N,NME4:NM_001286440:exon4:c.G172A:p.D58N,NME4:NM_005009:exon4:c.G382A:p.D128N,NME4:NM_001286438:exon5:c.G172A:p.D58N,NME4:NM_001286439:exon5:c.G172A:p.D58N	0	0.0011	.	.	.	.	.
314	2	218937527	rs56214433	G	A	RUFY4	exonic	.	missense SNV	RUFY4:NM_198483:exon6:c.G305A:p.R102H	0	0.0225	0.0007773	0.0,D	.	6.353838,29.4	3.2
314	1	36772294	rs375922026	C	T	SH3D21	exonic	.	missense SNV	SH3D21:NM_001162530:exon2:c.C100T:p.R34W	0.00498339	0.009	0.00388954	0.001,D	.	5.212059,25.6	.
314	1	78392548	rs146245480	C	T	NEXN	exonic	.	missense SNV	NEXN:NM_001172309:exon7:c.C643T:p.R215C,NEXN:NM_144573:exon8:c.C835T:p.R279C	0.00830565	0.0064	0.00622084	0.0,D	0.959,D	6.801616,32	5.63
314	11	45924030	rs763349900	C	T	MAPK8IP1	exonic	.	missense SNV	MAPK8IP1:NM_005456:exon5:c.C712T:p.R238C	.	3.447e-05	.	0.003,D	0.965,D	6.898737,33	4.51
314	2	239049612	rs530687805	C	T	KLHL30	exonic	.	missense SNV	KLHL30:NM_198582:exon2:c.C217T:p.R73C	0.00166113	0.0011	0.00097163	0.0,D	0.975,D	4.347956,24.1	5.75
314	7	2472936	rs754192915	G	A	CHST12	exonic	.	missense SNV	CHST12:NM_001243794:exon2:c.G662A:p.R221H,CHST12:NM_001243795:exon2:c.G662A:p.R221H,CHST12:NM_018641:exon2:c.G662A:p.R221H	.	0.0002	.	0.004,D	0.976,D	3.521342,23.1	5.1
314	7	91779953	rs143482695	T	C	LRRD1	exonic	.	missense SNV	LRRD1:NM_001161528:exon3:c.A2173G:p.I725V	0	0.005	0.00622084	0.024,D	0.984,D	5.192512,25.5	5.61
314	3	118945662	rs770135432	G	C	B4GALT4	exonic	.	missense SNV	B4GALT4:NM_003778:exon4:c.C480G:p.I160M,B4GALT4:NM_212543:exon5:c.C480G:p.I160M	.	0.0001	.	.	0.99,D	4.946000,25.0	3.94
314	2	218712674	rs181295117	A	T	TNS1	exonic	.	missense SNV	TNS1:NM_022648:exon17:c.T2191A:p.S731T	0.00332226	0.0042	0.00310921	0.002,D	0.991,D	4.527897,24.3	4.45
314	17	59945335	rs764970801	G	A	INTS2	exonic	.	missense SNV	INTS2:NM_020748:exon24:c.C3304T:p.P1102S	.	.	.	0.048,D	0.991,D	5.400212,26.0	5.55
314	22	38369699	.	A	C	SOX10	exonic	.	missense SNV	SOX10:NM_006941:exon4:c.T1204G:p.Y402D	.	.	.	0.001,D	0.993,D	5.003865,25.1	5.12
314	3	9987931	rs531100253	T	C	PRRT3	exonic	.	missense SNV	PRRT3:NM_207351:exon4:c.A2926G:p.S976G	0.00166113	0.0054	0.00388651	0.0,D	0.996,D	5.112743,25.3	4.58
314	8	28989841	rs756236026	G	A	KIF13B	exonic	.	missense SNV	KIF13B:NM_015254:exon23:c.C2926T:p.R976C	.	.	0.00022341	0.0,D	0.996,D	7.458529,34	3.73
314	11	64726855	.	T	C	C11orf85	exonic	.	missense SNV	C11orf85:NM_001037225:exon2:c.A23G:p.Y8C	.	0.0006	0.00116595	0.001,D	0.996,D	5.017253,25.2	3.6
314	13	39266039	rs142322683	C	T	FREM2	exonic	.	missense SNV	FREM2:NM_207361:exon1:c.C4558T:p.R1520W	.	0.0001	0.00019433	0.0,D	0.997,D	6.548101,31	5.2
314	16	66977749	rs202108939	A	C	CES2	exonic	.	missense SNV	CES2:NM_003869:exon12:c.A1693C:p.N565H,CES2:NM_198061:exon12:c.A1645C:p.N549H	0.00166113	0.0007	0.00097163	0.0,D	0.997,D	4.562506,24.4	4.98
314	1	18554424	rs150336992	C	A	IGSF21	exonic	.	missense SNV	IGSF21:NM_032880:exon2:c.C103A:p.P35T	0	0.0027	0.00155461	0.0,D	0.998,D	5.528477,26.3	5.28
314	3	42701189	.	C	T	ZBTB47	exonic	.	missense SNV	ZBTB47:NM_145166:exon2:c.C1342T:p.R448C	.	.	.	0.001,D	0.998,D	3.860276,23.5	4.13
314	19	10335403	rs3745268	C	T	S1PR2	exonic	.	missense SNV	S1PR2:NM_004230:exon2:c.G179A:p.R60Q	0.00166113	0.0027	0.00524679	0.004,D	0.998,D	5.914218,27.5	5.09
314	8	2876049	.	C	G	CSMD1	exonic	.	missense SNV	CSMD1:NM_033225:exon52:c.G7979C:p.R2660T	.	.	.	0.005,D	0.998,D	5.589478,26.5	5.19
314	3	9731805	rs184298207	C	G	MTMR14	exonic	.	missense SNV	MTMR14:NM_001077525:exon17:c.C1591G:p.P531A,MTMR14:NM_001077526:exon17:c.C1591G:p.P531A	0.00332226	0.0039	0.00213758	0.016,D	0.998,D	4.699133,24.6	5.65
314	1	247978306	rs753774846	G	T	OR14A16	exonic	.	missense SNV	OR14A16:NM_001001966:exon1:c.C726A:p.H242Q	.	0.0011	0.00252623	0.036,D	0.998,D	3.083432,22.5	.
314	7	107615466	rs139568495	G	A	LAMB1	exonic	.	missense SNV	LAMB1:NM_002291:exon12:c.C1447T:p.R483C	0.00664452	0.0035	0.00194326	0.0,D	0.999,D	7.996075,35	5.56
314	2	203417506	rs2229778	C	T	BMPR2	exonic	.	missense SNV	BMPR2:NM_001204:exon11:c.C1481T:p.A494V	.	0.0009	0.00097163	0.003,D	0.999,D	7.106397,34	5.52
314	14	96813522	rs375023828	G	A	ATG2B	exonic	.	missense SNV	ATG2B:NM_018036:exon2:c.C319T:p.R107C	0.00166113	0.0014	0.00116595	0.02,D	0.999,D	5.467002,26.2	5.39
314	22	25115534	rs774509521	G	T	PIWIL3	exonic	.	missense SNV	PIWIL3:NM_001008496:exon21:c.C2554A:p.P852T,PIWIL3:NM_001255975:exon21:c.C2527A:p.P843T	.	0.0001	.	0.0,D	1.0,D	4.657530,24.5	3.14
314	2	241463327	rs140290900	G	A	ANKMY1	exonic	.	missense SNV	ANKMY1:NM_001282780:exon6:c.C1117T:p.R373W,ANKMY1:NM_017844:exon6:c.C1117T:p.R373W,ANKMY1:NM_001282781:exon7:c.C823T:p.R275W,ANKMY1:NM_016552:exon7:c.C1540T:p.R514W,ANKMY1:NM_001282771:exon8:c.C1807T:p.R603W	.	0.0003	0.00019433	0.0,D	1.0,D	2.250810,17.84	.
314	17	43213515	rs199574823	G	T	ACBD4	exonic	.	missense SNV	ACBD4:NM_024722:exon1:c.G4T:p.G2C,ACBD4:NM_001135705:exon2:c.G4T:p.G2C,ACBD4:NM_001135706:exon2:c.G4T:p.G2C,ACBD4:NM_001135707:exon2:c.G4T:p.G2C,ACBD4:NM_001135704:exon4:c.G4T:p.G2C	0	0.0125	0.00777303	0.0,D	1.0,D	5.970751,27.7	4.94
314	18	21353474	rs76572574	G	C	LAMA3	exonic	.	missense SNV	LAMA3:NM_001127717:exon9:c.G1196C:p.G399A,LAMA3:NM_198129:exon9:c.G1196C:p.G399A	0.00498339	0.0198	0.00855033	0.0,D	1.0,D	5.646200,26.6	5.77
314	7	29135815	rs188939784	G	A	CPVL	exonic	.	missense SNV	CPVL:NM_019029:exon4:c.C307T:p.P103S,CPVL:NM_031311:exon4:c.C307T:p.P103S	0.00166113	0.0005	0.00058298	0.0,D	1.0,D	5.347278,25.9	5.4
314	6	130535578	.	T	A	SAMD3	exonic	.	missense SNV	SAMD3:NM_001277185:exon3:c.A245T:p.D82V,SAMD3:NM_001017373:exon4:c.A173T:p.D58V,SAMD3:NM_001258275:exon6:c.A173T:p.D58V	.	.	.	0.001,D	1.0,D	6.573955,31	5.64
314	19	6906468	.	A	T	EMR1	exonic	.	missense SNV	EMR1:NM_001256254:exon6:c.A551T:p.D184V,EMR1:NM_001256255:exon6:c.A443T:p.D148V,EMR1:NM_001256252:exon8:c.A818T:p.D273V,EMR1:NM_001256253:exon9:c.A974T:p.D325V,EMR1:NM_001974:exon9:c.A974T:p.D325V	.	.	0.00019433	0.002,D	1.0,D	4.148233,23.8	2.98
314	4	40103751	rs748402614	G	T	N4BP2	exonic	.	stopgain	N4BP2:NM_018177:exon4:c.G286T:p.E96X	.	6.549e-05	.	.	.	7.459977,34	3.92
314	12	56236602	rs17844787	G	A	MMP19	exonic	.	stopgain	MMP19:NM_001272101:exon1:c.C13T:p.Q5X,MMP19:NM_002429:exon1:c.C13T:p.Q5X	0.00664452	0.0219	0.00816168	.	.	5.539350,26.3	.
314	2	178936828	.	G	A	PDE11A	exonic	.	stopgain	PDE11A:NM_016953:exon1:c.C337T:p.Q113X	.	.	.	.	.	10.579189,36	5.09
314	6	30587737	rs1039375257	C	T	MRPS18B	exonic	.	stopgain	MRPS18B:NM_014046:exon4:c.C325T:p.R109X	.	.	.	.	.	12.747136,40	5.15
315	19	36562456	.	A	G	WDR62	splicing	NM_001083961:exon8:c.883-2A>G;NM_173636:exon8:c.883-2A>G	.	.	.	.	.	.	.	4.714270,24.6	5.96
315	17	78313764	rs546687179	C	T	RNF213	exonic	.	missense SNV	RNF213:NM_001256071:exon26:c.C5597T:p.T1866I	0.00166113	0.0034	0.00621842	.	.	3.414895,23.0	3.09
315	18	77227610	rs55740492	G	A	NFATC1	exonic	.	missense SNV	NFATC1:NM_001278675:exon8:c.G2081A:p.R694H,NFATC1:NM_172390:exon8:c.G2120A:p.R707H	0.00166113	0.0015	0.00136028	.	.	.	2.89
315	14	70039255	.	G	A	CCDC177	exonic	.	missense SNV	CCDC177:NM_001271507:exon2:c.C1085T:p.A362V	.	.	0.00139276	.	.	4.776317,24.7	3.54
315	14	91007720	rs1013200775	C	T	TTC7B	exonic	.	missense SNV	TTC7B:NM_001010854:exon20:c.G2524A:p.V842M	.	5.685e-05	0.00058298	0.007,D	.	3.039491,22.4	3.9
315	14	105070865	rs779256818	G	A	TMEM179	exonic	.	missense SNV	TMEM179:NM_001286389:exon1:c.C214T:p.R72C,TMEM179:NM_001286390:exon1:c.C214T:p.R72C	.	.	0.00019433	0.011,D	0.917,D	7.234356,34	2.75
315	16	20335324	.	C	T	GP2	exonic	.	missense SNV	GP2:NM_001007240:exon3:c.G349A:p.A117T,GP2:NM_001502:exon3:c.G349A:p.A117T	.	3.266e-05	.	0.002,D	0.931,D	5.421479,26.0	4.02
315	9	132630582	rs201286389	G	A	USP20	exonic	.	missense SNV	USP20:NM_001008563:exon11:c.G989A:p.R330H,USP20:NM_001110303:exon11:c.G989A:p.R330H,USP20:NM_006676:exon11:c.G989A:p.R330H	0.00664452	0.0056	0.00310921	0.009,D	0.938,D	6.742299,32	5.39
315	12	69107538	rs555558938	C	T	NUP107	exonic	.	missense SNV	NUP107:NM_020401:exon11:c.C919T:p.R307W	0	0.0006	0.00019433	0.003,D	0.94,D	7.325060,34	3.93
315	3	64617220	rs199649259	T	C	ADAMTS9	exonic	.	missense SNV	ADAMTS9:NM_182920:exon16:c.A2300G:p.N767S	0	.	.	0.02,D	0.951,D	3.556016,23.1	4.77
315	14	94847407	rs72552401	C	T	SERPINA1	exonic	.	missense SNV	SERPINA1:NM_000295:exon3:c.G718A:p.V240M,SERPINA1:NM_001002235:exon3:c.G718A:p.V240M,SERPINA1:NM_001127700:exon3:c.G718A:p.V240M,SERPINA1:NM_001127702:exon4:c.G718A:p.V240M,SERPINA1:NM_001127706:exon4:c.G718A:p.V240M,SERPINA1:NM_001127707:exon4:c.G718A:p.V240M,SERPINA1:NM_001002236:exon5:c.G718A:p.V240M,SERPINA1:NM_001127701:exon5:c.G718A:p.V240M,SERPINA1:NM_001127703:exon5:c.G718A:p.V240M,SERPIN…	0.013289	0.0046	0.00194326	0.001,D	0.964,D	5.153480,25.4	4.31
315	20	60775837	rs745805281	G	A	MTG2	exonic	.	missense SNV	MTG2:NM_015666:exon7:c.G925A:p.V309M	.	0.0003	0.00038865	0.001,D	0.965,D	4.172645,23.8	.
315	4	2940641	rs567591572	G	A	NOP14	exonic	.	missense SNV	NOP14:NM_003703:exon18:c.C2491T:p.R831W	0	9.801e-05	0.00019433	0.001,D	0.966,D	7.098490,33	4.94
315	19	7712691	.	C	T	STXBP2	exonic	.	missense SNV	STXBP2:NM_001127396:exon19:c.C1768T:p.P590S,STXBP2:NM_001272034:exon19:c.C1810T:p.P604S,STXBP2:NM_006949:exon19:c.C1777T:p.P593S	.	.	.	0.0,D	0.979,D	5.136222,25.4	4.44
315	11	700663	.	T	G	TMEM80	exonic	.	missense SNV	TMEM80:NM_001042463:exon4:c.T401G:p.L134R,TMEM80:NM_001276274:exon4:c.T401G:p.L134R,TMEM80:NM_174940:exon4:c.T377G:p.L126R	.	5.437e-05	.	0.001,D	0.979,D	4.361607,24.1	3.41
315	22	31009026	rs200771616	A	G	TCN2	exonic	.	missense SNV	TCN2:NM_000355:exon3:c.A424G:p.I142V	0.00166113	0.0057	0.00427517	0.014,D	0.984,D	3.165518,22.6	5.41
315	9	35957662	rs185341034	A	G	OR2S2	exonic	.	missense SNV	OR2S2:NM_019897:exon1:c.T434C:p.M145T	0.00498339	0.0049	0.008356	0.0,D	0.985,D	3.350856,22.9	3.01
315	10	116045833	rs201721125	C	G	VWA2	exonic	.	missense SNV	VWA2:NM_001272046:exon11:c.C1133G:p.S378C	0.00166113	0.0039	0.00349786	0.004,D	0.986,D	5.803037,27.1	5.6
315	17	72832129	rs776690420	C	T	TMEM104	exonic	.	missense SNV	TMEM104:NM_017728:exon10:c.C794T:p.P265L	.	0.0002	.	0.025,D	0.987,D	6.781963,32	5.08
315	22	41554467	.	A	G	EP300	exonic	.	missense SNV	EP300:NM_001429:exon19:c.A3553G:p.I1185V	.	.	.	0.027,D	0.987,D	5.783758,27.1	5.95
315	3	39141980	rs139205051	A	G	GORASP1	exonic	.	missense SNV	GORASP1:NM_001278789:exon4:c.T296C:p.I99T,GORASP1:NM_031899:exon6:c.T581C:p.I194T	.	6.322e-05	0.00019433	0.0,D	0.988,D	6.204849,28.7	5.04
315	17	26862018	.	G	T	FOXN1	exonic	.	missense SNV	FOXN1:NM_003593:exon7:c.G1429T:p.G477W	.	.	.	0.036,D	0.99,D	6.397258,29.6	4.35
315	15	45396158	rs181461079	C	A	DUOX2	exonic	.	missense SNV	DUOX2:NM_014080:exon20:c.G2654T:p.R885L	0.00664452	0.0053	0.00544112	0.003,D	0.991,D	5.917066,27.5	4.29
315	1	172628621	rs56302117	T	G	FASLG	exonic	.	missense SNV	FASLG:NM_000639:exon1:c.T280G:p.L94V	0.0182724	0.0096	0.00874466	0.0,D	0.992,D	4.171140,23.8	.
315	1	205035721	rs2305276	C	T	CNTN2	exonic	.	missense SNV	CNTN2:NM_005076:exon15:c.C1969T:p.R657W	0.00332226	0.0095	0.00913331	0.003,D	0.993,D	8.002698,35	6.08
315	12	6078411	.	A	C	VWF	exonic	.	missense SNV	VWF:NM_000552:exon45:c.T7695G:p.C2565W	.	.	.	0.004,D	0.994,D	3.200052,22.7	.
315	2	168103129	rs181539061	G	A	XIRP2	exonic	.	missense SNV	XIRP2:NM_001199144:exon7:c.G4561A:p.V1521I,XIRP2:NM_152381:exon9:c.G5227A:p.V1743I	0.0182724	0.0103	0.00835925	0.021,D	0.994,D	5.437124,26.1	5.57
315	1	3428588	.	C	A	MEGF6	exonic	.	missense SNV	MEGF6:NM_001409:exon8:c.G958T:p.D320Y	.	.	.	0.0,D	0.995,D	5.986423,27.8	3.71
315	15	42643589	.	G	A	GANC	exonic	.	missense SNV	GANC:NM_198141:exon23:c.G2594A:p.G865D	.	.	.	0.004,D	0.995,D	6.523238,31	5.38
315	13	28494372	rs192902098	C	G	PDX1	exonic	.	missense SNV	PDX1:NM_000209:exon1:c.C97G:p.P33A	.	0.0038	0.00408084	0.0,D	0.996,D	5.673465,26.7	5.47
315	17	4905828	rs185479618	C	T	KIF1C	exonic	.	missense SNV	KIF1C:NM_006612:exon7:c.C499T:p.R167W	.	0.0004	0.00038865	0.0,D	0.996,D	7.047864,33	3.4
315	1	49511411	.	C	T	AGBL4	exonic	.	missense SNV	AGBL4:NM_032785:exon5:c.G439A:p.V147M	.	.	.	0.001,D	0.997,D	6.355330,29.4	5.6
315	19	10090568	rs201173156	C	T	COL5A3	exonic	.	missense SNV	COL5A3:NM_015719:exon37:c.G2659A:p.G887S	0.00166113	0.0033	0.00155581	0.0,D	0.998,D	5.118513,25.4	4.22
315	2	74317167	.	C	T	TET3	exonic	.	missense SNV	TET3:NM_001287491:exon7:c.C3032T:p.P1011L	.	.	.	0.001,D	0.998,D	7.356786,34	5.3
315	8	144997673	rs370942881	C	T	PLEC	exonic	.	missense SNV	PLEC:NM_201378:exon31:c.G6382A:p.A2128T,PLEC:NM_201379:exon31:c.G6358A:p.A2120T,PLEC:NM_201380:exon31:c.G6835A:p.A2279T,PLEC:NM_201381:exon31:c.G6328A:p.A2110T,PLEC:NM_201382:exon31:c.G6424A:p.A2142T,PLEC:NM_201383:exon31:c.G6436A:p.A2146T,PLEC:NM_201384:exon31:c.G6424A:p.A2142T,PLEC:NM_000445:exon32:c.G6505A:p.A2169T	0.00166113	0.0071	0.00680404	0.016,D	0.998,D	1.943322,15.86	4.98
315	18	580853	rs114933134	G	A	CETN1	exonic	.	missense SNV	CETN1:NM_004066:exon1:c.G445A:p.A149T	0.00498339	0.0114	0.00524679	0.022,D	0.998,D	3.943850,23.5	5.06
315	9	5164052	rs755970119	T	C	INSL6	exonic	.	missense SNV	INSL6:NM_007179:exon2:c.A503G:p.Q168R	.	0.0001	.	0.0,D	0.999,D	5.159488,25.4	4.35
315	14	23995403	.	A	T	ZFHX2	exonic	.	missense SNV	ZFHX2:NM_033400:exon9:c.T3748A:p.C1250S	.	.	.	0.0,D	0.999,D	4.643793,24.5	4.8
315	1	179965908	rs200687438	T	A	CEP350	exonic	.	missense SNV	CEP350:NM_014810:exon6:c.T616A:p.L206M	0.00332226	0.0019	0.00544112	0.002,D	0.999,D	4.768646,24.7	3.02
315	X	153173352	rs201123211	C	T	ARHGAP4	exonic	.	missense SNV	ARHGAP4:NM_001666:exon22:c.G2672A:p.G891D,ARHGAP4:NM_001164741:exon23:c.G2792A:p.G931D	0.00652174	0.0027	0.00563764	0.006,D	0.999,D	4.539345,24.3	.
315	15	92459303	rs140635198	C	G	SLCO3A1	exonic	.	missense SNV	SLCO3A1:NM_001145044:exon2:c.C261G:p.I87M,SLCO3A1:NM_013272:exon2:c.C261G:p.I87M	0	0.0039	0.00408084	0.035,D	0.999,D	4.416950,24.2	2.19
315	18	43526654	rs368530443	G	A	EPG5	exonic	.	missense SNV	EPG5:NM_020964:exon7:c.C1652T:p.T551M	.	0.0002	.	0.047,D	0.999,D	5.925916,27.6	4.57
315	11	19192082	.	G	T	ZDHHC13	exonic	.	missense SNV	ZDHHC13:NM_001001483:exon14:c.G1209T:p.W403C,ZDHHC13:NM_019028:exon15:c.G1599T:p.W533C	.	.	.	0.0,D	1.0,D	6.884962,33	5.32
315	16	69363924	.	G	C	PDF	exonic	.	missense SNV	PDF:NM_022341:exon1:c.C550G:p.R184G	.	0.0006	.	0.0,D	1.0,D	6.885039,33	5.13
315	18	21474876	rs779345110	G	A	LAMA3	exonic	.	missense SNV	LAMA3:NM_000227:exon7:c.G640A:p.D214N,LAMA3:NM_001127718:exon7:c.G640A:p.D214N,LAMA3:NM_001127717:exon44:c.G5467A:p.D1823N,LAMA3:NM_198129:exon44:c.G5467A:p.D1823N	.	3.266e-05	.	0.0,D	1.0,D	7.207060,34	5.04
315	3	184106702	rs762973881	C	T	CHRD	exonic	.	missense SNV	CHRD:NM_003741:exon22:c.C2731T:p.R911W	.	0.0001	0.00019433	0.001,D	1.0,D	7.861628,35	3.97
315	2	160182179	.	T	A	BAZ2B	exonic	.	missense SNV	BAZ2B:NM_013450:exon35:c.A6194T:p.D2065V	.	.	.	0.001,D	1.0,D	6.767514,32	5.68
315	1	113264896	rs114213159	G	A	FAM19A3	exonic	.	stopgain	FAM19A3:NM_001004440:exon2:c.G41A:p.W14X,FAM19A3:NM_182759:exon2:c.G41A:p.W14X	0.00996678	0.0042	0.00932763	.	.	11.105587,37	5.83
315	16	66997251	rs777915399	G	A	CES3	exonic	.	stopgain	CES3:NM_001185177:exon2:c.G252A:p.W84X,CES3:NM_024922:exon2:c.G252A:p.W84X	.	5.442e-05	0.00019433	.	.	10.569529,36	4.09
315	18	29037010	.	C	T	DSG3	exonic	.	stopgain	DSG3:NM_001944:exon3:c.C139T:p.Q47X	.	.	.	.	.	7.697735,35	.
319	4	48833549	rs144048911	G	A	OCIAD1	splicing	NM_001168254:exon1:c.10+1G>A	.	.	0.00166113	0.0254	0.00097163	.	.	.	.
319	6	6626525	rs758874995	G	A	LY86	splicing	NM_004271:exon3:c.224-1G>A	.	.	.	0.0015	0.00174893	.	.	5.234157,25.6	5.3
319	7	12423161	rs763674164	C	T	VWDE	splicing	NM_001135924:exon4:c.541+1G>A	.	.	.	0.0006	0.00116595	.	.	3.696565,23.3	3.56
319	11	108010943	.	G	A	ACAT1	splicing	NM_000019:exon7:c.730+1G>A	.	.	.	.	.	.	.	5.656178,26.7	5.85
319	1	182429193	.	T	C	RGSL1	exonic	.	missense SNV	RGSL1:NM_001137669:exon4:c.T226C:p.F76L	.	0.0005	0.00019433	.	.	5.548833,26.4	5.44
319	3	53326142	rs143190624	G	A	DCP1A	exonic	.	missense SNV	DCP1A:NM_018403:exon7:c.C1340T:p.A447V	0.00332226	0.0853	0.00330354	.	.	.	.
319	6	30995636	rs551393096	A	G	MUC22	exonic	.	missense SNV	MUC22:NM_001198815:exon3:c.A2428G:p.T810A	0.00166113	0.0046	0.00369219	.	.	.	.
319	5	93077142	rs181777565	C	T	POU5F2	exonic	.	missense SNV	POU5F2:NM_153216:exon1:c.G128A:p.R43K	0.00664452	0.0062	0.00874466	.	.	.	.
319	15	23889804	rs538176500	T	G	MAGEL2	exonic	.	missense SNV	MAGEL2:NM_019066:exon1:c.A3086C:p.Q1029P	0.00166113	0.0002	0.00097163	.	.	3.911852,23.5	4.33
319	15	65369922	rs568675071	G	C	KBTBD13	exonic	.	missense SNV	KBTBD13:NM_001101362:exon1:c.G769C:p.D257H	0.00332226	0.0043	0.00641524	0.027,D	0.91,D	3.391577,23.0	5.28
319	7	100859494	rs35627324	G	A	PLOD3	exonic	.	missense SNV	PLOD3:NM_001084:exon4:c.C452T:p.A151V	0.00166113	0.0017	0.00272056	0.024,D	0.932,D	3.994252,23.6	5.26
319	3	47042552	rs117340996	G	A	NBEAL2	exonic	.	missense SNV	NBEAL2:NM_015175:exon28:c.G4367A:p.R1456H	0.00332226	0.0026	0.00174893	0.008,D	0.943,D	3.235551,22.8	4.39
319	19	50548908	rs374171353	A	G	ZNF473	exonic	.	missense SNV	ZNF473:NM_001006656:exon5:c.A1208G:p.Y403C,ZNF473:NM_015428:exon5:c.A1208G:p.Y403C	0	0.0023	0.0007773	0.001,D	0.945,D	3.445730,23.0	.
319	5	154311117	rs373842920	C	T	GEMIN5	exonic	.	missense SNV	GEMIN5:NM_001252156:exon5:c.G679A:p.G227R,GEMIN5:NM_015465:exon5:c.G682A:p.G228R	.	0.0001	.	0.008,D	0.949,D	6.092807,28.2	5.43
319	X	24746000	rs192188948	G	A	POLA1	exonic	.	missense SNV	POLA1:NM_016937:exon15:c.G1615A:p.V539M	0.00434783	0.0038	0.00369219	0.024,D	0.953,D	5.504971,26.3	3.17
319	5	33614379	rs375526664	C	T	ADAMTS12	exonic	.	missense SNV	ADAMTS12:NM_030955:exon16:c.G2491A:p.G831S	0	0.0004	0.00019433	0.028,D	0.954,D	7.119464,34	4.86
319	19	35435392	.	G	A	ZNF30	exonic	.	missense SNV	ZNF30:NM_001099437:exon5:c.G1525A:p.G509S,ZNF30:NM_001099438:exon5:c.G1525A:p.G509S,ZNF30:NM_194325:exon5:c.G1522A:p.G508S	.	.	.	0.001,D	0.969,D	4.756057,24.7	.
319	X	153661299	rs781827825	G	A	ATP6AP1	exonic	.	missense SNV	ATP6AP1:NM_001183:exon5:c.G580A:p.E194K	.	0.0005	0.00038865	0.043,D	0.97,D	5.626948,26.6	4.67
319	20	43926708	.	T	C	MATN4	exonic	.	missense SNV	MATN4:NM_030592:exon6:c.A1183G:p.I395V,MATN4:NM_030590:exon7:c.A1306G:p.I436V,MATN4:NM_003833:exon9:c.A1429G:p.I477V	.	.	.	0.002,D	0.976,D	1.423971,12.91	5.64
319	10	99361682	rs267606764	T	G	HOGA1	exonic	.	missense SNV	HOGA1:NM_001134670:exon2:c.T280G:p.C94G,HOGA1:NM_138413:exon6:c.T769G:p.C257G	0.00166113	0.0008	0.00233191	0.005,D	0.977,D	3.882130,23.5	5.07
319	2	28804942	rs772773653	A	G	PLB1	exonic	.	missense SNV	PLB1:NM_153021:exon24:c.A1574G:p.Y525C	.	0.002	0.00233191	0.024,D	0.978,D	2.967440,22.1	.
319	19	19153636	rs202068552	T	C	ARMC6	exonic	.	missense SNV	ARMC6:NM_033415:exon2:c.T71C:p.M24T,ARMC6:NM_001199196:exon3:c.T146C:p.M49T	0.00332226	0.0002	.	0.0,D	0.987,D	3.915308,23.5	5.16
319	6	33048484	rs41555313	G	C	HLA-DPB1	exonic	.	missense SNV	HLA-DPB1:NM_002121:exon2:c.G136C:p.A46P	0.00166113	0.0025	0.00310921	0.002,D	0.988,D	5.549643,26.4	3.93
319	19	48259857	rs779344338	G	A	GLTSCR2	exonic	.	missense SNV	GLTSCR2:NM_015710:exon11:c.G1369A:p.A457T	.	0.0009	0.00330354	0.023,D	0.996,D	4.429281,24.2	4.79
319	19	36549693	rs201053854	G	T	WDR62	exonic	.	missense SNV	WDR62:NM_001083961:exon2:c.G189T:p.E63D,WDR62:NM_173636:exon2:c.G189T:p.E63D	0.00498339	0.0089	0.00699572	0.032,D	0.996,D	6.302517,29.1	5.58
319	10	115423142	rs190472894	C	A	NRAP	exonic	.	missense SNV	NRAP:NM_001261463:exon2:c.G136T:p.V46L,NRAP:NM_006175:exon2:c.G136T:p.V46L,NRAP:NM_198060:exon2:c.G136T:p.V46L	0.00166113	0.0009	0.00194326	0.0,D	0.997,D	5.316655,25.8	5.68
319	20	62200709	.	A	C	HELZ2	exonic	.	missense SNV	HELZ2:NM_001037335:exon5:c.T880G:p.W294G	.	.	.	0.0,D	0.997,D	4.420810,24.2	4.5
319	11	125548172	rs758100709	C	T	ACRV1	exonic	.	missense SNV	ACRV1:NM_001612:exon2:c.G73A:p.E25K,ACRV1:NM_020069:exon2:c.G73A:p.E25K,ACRV1:NM_020107:exon2:c.G73A:p.E25K,ACRV1:NM_020108:exon2:c.G73A:p.E25K	.	0.0001	.	0.0,D	0.997,D	3.531596,23.1	4.18
319	6	117715476	rs55707658	T	C	ROS1	exonic	.	missense SNV	ROS1:NM_002944:exon10:c.A1013G:p.Y338C	0.00830565	0.0037	0.00330354	0.001,D	0.997,D	5.570661,26.4	4.94
319	14	50074272	.	A	G	LRR1	exonic	.	missense SNV	LRR1:NM_152329:exon3:c.A437G:p.Y146C	.	.	.	0.0,D	0.998,D	5.431220,26.1	5.98
319	3	140785266	.	G	C	SPSB4	exonic	.	missense SNV	SPSB4:NM_080862:exon2:c.G320C:p.R107P	.	.	.	0.002,D	0.998,D	5.821093,27.2	5.32
319	10	105174832	rs180760747	C	G	PDCD11	exonic	.	missense SNV	PDCD11:NM_014976:exon12:c.C1442G:p.P481R	0.00498339	0.0021	0.00427517	0.0,D	0.999,D	5.552401,26.4	4.42
319	19	46299329	rs200691935	T	A	RSPH6A	exonic	.	missense SNV	RSPH6A:NM_030785:exon6:c.A1952T:p.K651M	0.00498339	0.0036	0.00699572	0.0,D	0.999,D	6.517054,31	4.25
319	19	45867709	rs200895828	C	T	ERCC2	exonic	.	missense SNV	ERCC2:NM_001130867:exon7:c.G619A:p.V207M,ERCC2:NM_000400:exon8:c.G691A:p.V231M	0.00332226	0.0017	0.00155521	0.0,D	0.999,D	6.865512,33	4.62
319	5	35740050	.	G	T	SPEF2	exonic	.	missense SNV	SPEF2:NM_024867:exon22:c.G3093T:p.W1031C	.	5.563e-05	.	0.0,D	0.999,D	6.669237,32	5.83
319	17	76046815	rs771766129	T	G	TNRC6C	exonic	.	missense SNV	TNRC6C:NM_001142640:exon4:c.T1672G:p.W558G,TNRC6C:NM_018996:exon4:c.T1672G:p.W558G	.	0.0001	.	0.0,D	0.999,D	4.037412,23.7	5.75
319	2	29259430	rs570290409	G	C	FAM179A	exonic	.	missense SNV	FAM179A:NM_199280:exon18:c.G2442C:p.R814S	.	1.767e-05	.	0.001,D	0.999,D	6.387833,29.5	6.04
319	6	35945067	rs956133072	A	G	SLC26A8	exonic	.	missense SNV	SLC26A8:NM_138718:exon7:c.T772C:p.S258P,SLC26A8:NM_001193476:exon9:c.T1087C:p.S363P,SLC26A8:NM_052961:exon9:c.T1087C:p.S363P	.	1.759e-05	0.00019433	0.006,D	0.999,D	5.242926,25.6	5.75
319	6	54173584	rs41276060	C	T	TINAG	exonic	.	missense SNV	TINAG:NM_014464:exon1:c.C236T:p.A79V	0.0116279	0.0084	0.00893898	0.009,D	0.999,D	4.847054,24.8	5.37
319	21	43241525	rs747547379	C	A	PRDM15	exonic	.	missense SNV	PRDM15:NM_001040424:exon16:c.G2069T:p.G690V,PRDM15:NM_001282934:exon17:c.G2129T:p.G710V,PRDM15:NM_022115:exon23:c.G3056T:p.G1019V	.	0.0001	.	0.04,D	0.999,D	6.130045,28.4	4.99
319	3	169654215	rs371748750	C	T	SAMD7	exonic	.	missense SNV	SAMD7:NM_182610:exon8:c.C1130T:p.P377L	.	1.761e-05	.	0.0,D	1.0,D	6.655104,32	5.34
319	X	66766145	rs555361360	G	T	AR	exonic	.	missense SNV	AR:NM_000044:exon1:c.G1157T:p.R386L	.	0.0002	.	0.0,D	1.0,D	6.725809,32	5.06
319	1	236141262	.	C	T	NID1	exonic	.	missense SNV	NID1:NM_002508:exon20:c.G3649A:p.G1217S	.	.	.	0.0,D	1.0,D	7.194309,34	5.68
319	14	76156623	.	C	T	TTLL5	exonic	.	missense SNV	TTLL5:NM_015072:exon6:c.C460T:p.P154S	.	.	.	0.0,D	1.0,D	6.591521,31	5.26
319	9	34649544	.	G	A	GALT	exonic	.	missense SNV	GALT:NM_001258332:exon8:c.G715A:p.D239N,GALT:NM_000155:exon10:c.G1042A:p.D348N	.	.	.	0.0,D	1.0,D	7.185802,34	5.31
319	2	18758132	rs145698850	C	T	NT5C1B-RDH14,NT5C1B	exonic	.	missense SNV	NT5C1B-RDH14:NM_001199103:exon7:c.G1057A:p.G353R,NT5C1B:NM_033253:exon7:c.G1051A:p.G351R,NT5C1B:NM_001002006:exon8:c.G1231A:p.G411R,NT5C1B:NM_001199086:exon8:c.G1180A:p.G394R,NT5C1B:NM_001199087:exon8:c.G1282A:p.G428R,NT5C1B:NM_001199088:exon8:c.G1237A:p.G413R,NT5C1B-RDH14:NM_001199104:exon8:c.G1231A:p.G411R	.	0.0081	0.00524679	0.028,D	1.0,D	5.515770,26.3	5.89
319	17	18039109	.	C	A	MYO15A	exonic	.	missense SNV	MYO15A:NM_016239:exon12:c.C4567A:p.L1523M	.	.	0.00019433	0.034,D	1.0,D	4.455453,24.2	5.07
319	16	2031163	rs139337010	G	T	NOXO1	exonic	.	stopgain	NOXO1:NM_001267721:exon1:c.C18A:p.Y6X,NOXO1:NM_144603:exon1:c.C18A:p.Y6X,NOXO1:NM_172167:exon1:c.C18A:p.Y6X,NOXO1:NM_172168:exon1:c.C18A:p.Y6X	0.00498339	0.0044	0.00660707	.	.	8.200677,35	3.36
319	5	135229769	rs182132242	G	C	IL9	exonic	.	stopgain	IL9:NM_000590:exon4:c.C255G:p.Y85X	0.00664452	0.0087	0.0068014	.	.	8.821972,35	3.66
319	1	12820719	.	T	G	C1orf158	exonic	.	stopgain	C1orf158:NM_152290:exon4:c.T420G:p.Y140X	.	.	.	.	.	10.026697,36	.
332	1	74575239	.	T	C	LRRIQ3	splicing	NM_001105659:exon5:c.708-2A>G	.	.	.	.	.	.	.	2.912014,21.9	4.39
332	1	167096052	.	G	T	DUSP27	exonic	.	stopgain	DUSP27:NM_001080426:exon5:c.G1684T:p.G562X	.	.	.	.	.	10.981181,37	4.9
332	16	3406454	rs138192595	C	T	OR2C1	exonic	.	missense SNV	OR2C1:NM_012368:exon1:c.C514T:p.R172W	0.00830565	0.0086	0.00971628	0.005,D	0.932,D	4.975100,25.1	3.66
332	22	21329070	rs140711648	C	T	AIFM3	exonic	.	missense SNV	AIFM3:NM_001018060:exon8:c.C685T:p.R229W,AIFM3:NM_001146288:exon8:c.C703T:p.R235W,AIFM3:NM_144704:exon8:c.C685T:p.R229W	.	0.0003	.	0.012,D	0.97,D	6.951644,33	.
332	6	152614868	rs80265744	C	T	SYNE1	exonic	.	missense SNV	SYNE1:NM_033071:exon94:c.G17654A:p.R5885H,SYNE1:NM_182961:exon95:c.G17867A:p.R5956H	0.00332226	0.0053	0.00932763	0.006,D	0.984,D	7.608312,34	5.37
332	1	93594891	.	G	A	MTF2	exonic	.	missense SNV	MTF2:NM_001164393:exon9:c.G740A:p.R247H,MTF2:NM_007358:exon11:c.G1046A:p.R349H,MTF2:NM_001164391:exon12:c.G740A:p.R247H	.	5.499e-05	.	0.0,D	0.996,D	6.153313,28.5	3.64
332	22	19776390	rs536794145	G	A	GNB1L	exonic	.	missense SNV	GNB1L:NM_053004:exon8:c.C826T:p.R276C	0	0.0006	0.00038865	0.001,D	0.999,D	5.930026,27.6	4.52
332	9	101536290	rs190075616	G	T	ANKS6	exonic	.	missense SNV	ANKS6:NM_173551:exon9:c.C1690A:p.P564T	0.00664452	0.0036	0.00466382	0.002,D	0.999,D	4.067210,23.7	5.48
332	9	107266626	rs79836745	T	C	OR13F1	exonic	.	missense SNV	OR13F1:NM_001004485:exon1:c.T83C:p.F28S	0.00830565	0.0085	0.00933126	0.012,D	0.999,D	2.244584,17.80	3.91
332	1	3647593	rs574845163	C	T	TP73	exonic	.	missense SNV	TP73:NM_001126240:exon10:c.C1301T:p.P434L,TP73:NM_001126241:exon10:c.C1301T:p.P434L,TP73:NM_001204192:exon10:c.C1235T:p.P412L,TP73:NM_001204184:exon12:c.C1448T:p.P483L,TP73:NM_005427:exon12:c.C1448T:p.P483L	0.00166113	0.0008	0.00097201	0.0,D	1.0,D	6.144999,28.4	5.03
332	3	8665249	rs546704231	G	A	SSUH2	exonic	.	missense SNV	SSUH2:NM_001256748:exon11:c.C967T:p.R323C,SSUH2:NM_001256749:exon11:c.C748T:p.R250C,SSUH2:NM_015931:exon11:c.C901T:p.R301C	.	0.0002	.	0.0,D	1.0,D	7.016852,33	5.2
332	7	87743939	.	C	A	ADAM22	exonic	.	missense SNV	ADAM22:NM_004194:exon6:c.C514A:p.P172T,ADAM22:NM_016351:exon6:c.C514A:p.P172T,ADAM22:NM_021721:exon6:c.C514A:p.P172T,ADAM22:NM_021722:exon6:c.C514A:p.P172T,ADAM22:NM_021723:exon6:c.C514A:p.P172T	.	.	.	0.0,D	1.0,D	6.185037,28.6	5.04
332	2	20113879	.	T	C	WDR35	exonic	.	missense SNV	WDR35:NM_020779:exon26:c.A3281G:p.Y1094C,WDR35:NM_001006657:exon27:c.A3314G:p.Y1105C	.	3.266e-05	0.00019433	0.001,D	1.0,D	6.136269,28.4	5.32
332	19	1796096	rs542375169	C	T	ATP8B3	exonic	.	missense SNV	ATP8B3:NM_001178002:exon17:c.G1781A:p.R594H,ATP8B3:NM_138813:exon17:c.G1922A:p.R641H	0.00166113	0.0016	0.00083241	0.008,D	1.0,D	6.758820,32	4.8
336	15	40034005	rs750354141	C	A	FSIP1	splicing	NM_152597:exon6:c.655+1G>T	.	.	.	0.0004	0.00038865	.	.	4.940319,25.0	5.02
336	6	137482825	rs747199195	C	T	IL22RA2	splicing	NM_052962:exon2:c.61+1G>A;NM_181309:exon2:c.61+1G>A;NM_181310:exon2:c.61+1G>A	.	.	.	0.0004	0.00116595	.	.	3.887047,23.5	4.55
336	9	136509443	.	G	T	DBH	splicing	NM_000787:exon5:c.1024+1G>T	.	.	.	.	.	.	.	3.973355,23.6	5.13
336	10	102782143	.	C	A	PDZD7	splicing	NM_001195263:exon5:c.543-1G>T;NM_024895:exon5:c.543-1G>T	.	.	.	.	.	.	.	5.036882,25.2	5.29
336	3	58792122	rs775320019	G	A	C3orf67	exonic	.	missense SNV	C3orf67:NM_198463:exon14:c.C1483T:p.R495W	.	0.0005	0.0007773	0.0,D	.	6.718459,32	.
336	12	80672845	.	C	G	OTOGL	exonic	.	missense SNV	OTOGL:NM_173591:exon25:c.C2800G:p.P934A	.	5.656e-05	0.00117371	0.029,D	.	5.712676,26.8	5.62
336	2	136418952	rs199515262	C	T	R3HDM1	exonic	.	missense SNV	R3HDM1:NM_001282799:exon15:c.C1652T:p.A551V,R3HDM1:NM_001282800:exon15:c.C1871T:p.A624V,R3HDM1:NM_001282798:exon18:c.C2039T:p.A680V,R3HDM1:NM_015361:exon18:c.C2036T:p.A679V	0.00498339	0.0021	0.00291489	0.006,D	0.914,D	5.478110,26.2	5.78
336	6	39507994	rs199948803	A	G	KIF6	exonic	.	missense SNV	KIF6:NM_001289020:exon13:c.T1430C:p.I477T,KIF6:NM_145027:exon13:c.T1430C:p.I477T	0.00166113	0.0031	0.00252623	0.015,D	0.933,D	5.953716,27.7	6.17
336	5	168180894	rs577365804	G	A	SLIT3	exonic	.	missense SNV	SLIT3:NM_001271946:exon17:c.C1804T:p.R602C,SLIT3:NM_003062:exon17:c.C1804T:p.R602C	0	0.0019	0.00213758	0.009,D	0.953,D	7.388889,34	5.27
336	2	170055366	rs755215116	A	C	LRP2	exonic	.	missense SNV	LRP2:NM_004525:exon45:c.T8508G:p.I2836M	.	0.0035	0.00058298	0.004,D	0.954,D	4.483358,24.2	2.34
336	1	1250793	rs760073251	C	T	CPSF3L	exonic	.	missense SNV	CPSF3L:NM_001256462:exon4:c.G260A:p.R87Q,CPSF3L:NM_001256463:exon4:c.G251A:p.R84Q,CPSF3L:NM_017871:exon6:c.G554A:p.R185Q,CPSF3L:NM_001256460:exon7:c.G467A:p.R156Q,CPSF3L:NM_001256456:exon8:c.G572A:p.R191Q	.	5.787e-05	0.00027762	0.002,D	0.962,D	7.561414,34	5.38
336	19	13869752	rs752468307	G	A	CCDC130	exonic	.	missense SNV	CCDC130:NM_030818:exon7:c.G328A:p.V110M	.	0.0001	.	0.005,D	0.98,D	6.380593,29.5	5.06
336	5	41000810	.	G	C	MROH2B	exonic	.	missense SNV	MROH2B:NM_173489:exon38:c.C4320G:p.H1440Q	.	.	.	0.0,D	0.981,D	5.593152,26.5	4.8
336	15	41247758	rs770517491	A	C	CHAC1	exonic	.	missense SNV	CHAC1:NM_024111:exon3:c.A581C:p.Y194S,CHAC1:NM_001142776:exon4:c.A446C:p.Y149S	.	0.0002	0.00058298	0.0,D	0.99,D	3.889099,23.5	3.76
336	16	22262639	rs774988075	A	G	EEF2K	exonic	.	missense SNV	EEF2K:NM_013302:exon6:c.A614G:p.K205R	.	2.651e-05	.	0.0,D	0.99,D	6.075615,28.1	5.43
336	17	40456416	rs143067673	C	T	STAT5A	exonic	.	missense SNV	STAT5A:NM_001288719:exon9:c.C1136T:p.T379M,STAT5A:NM_001288718:exon10:c.C1226T:p.T409M,STAT5A:NM_001288720:exon10:c.C1226T:p.T409M,STAT5A:NM_003152:exon11:c.C1226T:p.T409M	0.00332226	0.0028	0.00330354	0.001,D	0.99,D	6.717079,32	4
336	20	53171485	rs202138273	G	T	DOK5	exonic	.	missense SNV	DOK5:NM_018431:exon2:c.G80T:p.C27F	0.00664452	0.0027	0.00155461	0.006,D	0.99,D	6.268977,29.0	5.77
336	19	48041675	rs147189897	C	T	ZNF541	exonic	.	missense SNV	ZNF541:NM_001277075:exon7:c.G2818A:p.E940K	0.00332226	0.0003	0.00038865	0.002,D	0.991,D	6.498018,31	4.98
336	5	112419838	rs751529773	G	C	MCC	exonic	.	missense SNV	MCC:NM_002387:exon8:c.C1025G:p.S342C,MCC:NM_001085377:exon10:c.C1595G:p.S532C	.	0.0001	0.00019433	0.011,D	0.992,D	4.983616,25.1	5.47
336	16	89921019	rs370348267	A	G	SPIRE2	exonic	.	missense SNV	SPIRE2:NM_032451:exon5:c.A851G:p.Q284R	.	.	.	0.01,D	0.994,D	5.660791,26.7	5.37
336	X	17744837	.	A	G	NHS	exonic	.	missense SNV	NHS:NM_198270:exon6:c.A2548G:p.K850E,NHS:NM_001136024:exon7:c.A2080G:p.K694E	.	.	.	0.021,D	0.994,D	3.186701,22.7	5.93
336	4	1991480	.	G	A	NELFA	exonic	.	missense SNV	NELFA:NM_005663:exon3:c.C532T:p.R178W	.	.	.	0.0,D	0.996,D	6.762807,32	.
336	17	77987321	rs747760676	C	A	TBC1D16	exonic	.	missense SNV	TBC1D16:NM_019020:exon2:c.G26T:p.R9M	.	0.0002	0.00038865	0.001,D	0.996,D	7.067028,33	4.56
336	19	5216760	.	G	A	PTPRS	exonic	.	missense SNV	PTPRS:NM_002850:exon26:c.C4067T:p.P1356L	.	.	0.0003888	0.002,D	0.996,D	3.370161,22.9	3.42
336	10	124806747	rs770456976	G	A	ACADSB	exonic	.	missense SNV	ACADSB:NM_001609:exon8:c.G923A:p.C308Y	.	0.0003	0.00019433	0.0,D	0.997,D	6.541639,31	5.5
336	1	153750339	rs77673307	G	A	SLC27A3	exonic	.	missense SNV	SLC27A3:NM_024330:exon4:c.G1280A:p.R427Q	0.00166113	0.0021	0.00058298	0.001,D	0.997,D	6.237331,28.8	4.77
336	18	3100336	.	A	T	MYOM1	exonic	.	missense SNV	MYOM1:NM_019856:exon23:c.T3376A:p.Y1126N,MYOM1:NM_003803:exon24:c.T3664A:p.Y1222N	.	.	.	0.009,D	0.997,D	5.704317,26.8	5.38
336	X	105153669	rs35115195	A	G	NRK	exonic	.	missense SNV	NRK:NM_198465:exon13:c.A2036G:p.E679G	0.00434783	0.0027	0.00116686	0.0,D	0.998,D	4.784553,24.7	4.28
336	3	120393767	.	G	C	HGD	exonic	.	missense SNV	HGD:NM_000187:exon3:c.C157G:p.R53G	.	.	.	0.001,D	0.998,D	6.494032,31	2.95
336	22	39022289	rs369607374	C	A	FAM227A	exonic	.	missense SNV	FAM227A:NM_001013647:exon9:c.G746T:p.S249I	.	0.0014	0.00291489	0.002,D	0.998,D	5.984241,27.8	5.7
336	16	2987301	.	C	T	FLYWCH1	exonic	.	missense SNV	FLYWCH1:NM_020912:exon7:c.C1690T:p.H564Y,FLYWCH1:NM_032296:exon7:c.C1690T:p.H564Y	.	5.935e-05	.	0.046,D	0.998,D	5.170525,25.5	2.98
336	21	46951855	.	G	A	SLC19A1	exonic	.	missense SNV	SLC19A1:NM_001205207:exon2:c.C277T:p.R93C,SLC19A1:NM_001205206:exon3:c.C397T:p.R133C,SLC19A1:NM_194255:exon3:c.C397T:p.R133C	.	9.802e-06	.	0.0,D	0.999,D	4.454511,24.2	3.07
336	17	673740	.	A	G	GLOD4	exonic	.	missense SNV	GLOD4:NM_016080:exon6:c.T551C:p.L184P	.	.	.	0.0,D	0.999,D	6.618325,32	5.79
336	3	120315283	rs150031407	C	T	NDUFB4	exonic	.	missense SNV	NDUFB4:NM_001168331:exon1:c.C77T:p.S26F,NDUFB4:NM_004547:exon1:c.C77T:p.S26F	0.00664452	0.0011	0.0007773	0.001,D	0.999,D	4.292041,24.0	4.11
336	7	126173421	rs770566859	C	T	GRM8	exonic	.	missense SNV	GRM8:NM_000845:exon8:c.G2015A:p.R672H,GRM8:NM_001127323:exon9:c.G2015A:p.R672H	.	8.812e-06	.	0.001,D	0.999,D	7.281457,34	5.75
336	14	23240302	rs368090191	C	T	OXA1L	exonic	.	missense SNV	OXA1L:NM_005015:exon8:c.C1195T:p.R399C	.	0.0002	.	0.0,D	1.0,D	7.002300,33	5.71
336	2	171243679	rs202058804	A	G	MYO3B	exonic	.	missense SNV	MYO3B:NM_001083615:exon14:c.A1438G:p.N480D,MYO3B:NM_138995:exon14:c.A1438G:p.N480D	0.00664452	0.0036	0.00505247	0.0,D	1.0,D	5.865703,27.3	5.76
336	19	619665	.	G	A	POLRMT	exonic	.	missense SNV	POLRMT:NM_005035:exon13:c.C2987T:p.T996M	.	8.898e-06	.	0.0,D	1.0,D	6.300902,29.1	3.89
336	7	87038635	.	C	T	ABCB4	exonic	.	missense SNV	ABCB4:NM_018850:exon23:c.G2857A:p.A953T,ABCB4:NM_000443:exon24:c.G2998A:p.A1000T,ABCB4:NM_018849:exon24:c.G2998A:p.A1000T	.	.	.	0.001,D	1.0,D	6.866496,33	4.7
336	4	100356378	rs191030781	C	A	ADH7	exonic	.	stopgain	ADH7:NM_000673:exon1:c.G49T:p.G17X	0.00498339	0.0032	0.00349786	.	.	2.730415,21.0	2.75
336	2	202136279	.	G	T	CASP8	exonic	.	stopgain	CASP8:NM_001080125:exon3:c.G523T:p.E175X,CASP8:NM_033356:exon3:c.G346T:p.E116X,CASP8:NM_001080124:exon4:c.G346T:p.E116X,CASP8:NM_033355:exon4:c.G346T:p.E116X,CASP8:NM_033358:exon4:c.G346T:p.E116X,CASP8:NM_001228:exon5:c.G442T:p.E148X	.	.	.	.	.	7.356016,34	3.82
336	18	12987006	rs776918239	C	T	SEH1L	exonic	.	stopgain	SEH1L:NM_001013437:exon9:c.C1216T:p.R406X	.	6.172e-05	.	.	.	11.490915,37	2.56
336	3	132075720	rs184321632	T	C	ACPP	exonic	.	stoploss	ACPP:NM_001099:exon10:c.T1159C:p.X387Q	0.013289	0.0045	0.00408084	.	.	.	3.95
338	12	104121054	rs142064323	G	A	STAB2	exonic	.	missense SNV	STAB2:NM_017564:exon47:c.G4861A:p.V1621M	.	6.533e-05	0.00058298	0.04,D	0.911,D	1.990041,16.15	.
338	11	788279	rs762710448	C	T	CEND1	exonic	.	missense SNV	CEND1:NM_016564:exon2:c.G298A:p.G100R	.	0.0002	.	0.007,D	0.929,D	5.321134,25.8	4.78
338	20	4228958	.	A	G	ADRA1D	exonic	.	missense SNV	ADRA1D:NM_000678:exon1:c.T647C:p.I216T	.	.	.	0.05,D	0.932,D	3.099082,22.5	4.49
338	18	745836	rs185293600	C	T	YES1	exonic	.	missense SNV	YES1:NM_005433:exon6:c.G596A:p.R199H	0.00166113	0.0025	0.00194553	0.003,D	0.954,D	7.774776,35	5.7
338	9	95875298	rs966453829	G	A	C9orf89	exonic	.	missense SNV	C9orf89:NM_032310:exon6:c.G461A:p.R154Q	.	.	.	0.04,D	0.954,D	5.544489,26.4	4.22
338	3	10074646	rs36084488	G	C	FANCD2	exonic	.	missense SNV	FANCD2:NM_001018115:exon3:c.G195C:p.Q65H,FANCD2:NM_033084:exon3:c.G195C:p.Q65H	0.00332226	0.0238	0.00447471	0.017,D	0.976,D	3.624997,23.2	3.37
338	20	34089777	.	A	G	CEP250	exonic	.	missense SNV	CEP250:NM_007186:exon29:c.A4004G:p.Q1335R	.	.	0.00019433	0.003,D	0.984,D	2.841228,21.6	4.02
338	2	102483010	rs534466891	G	C	MAP4K4	exonic	.	missense SNV	MAP4K4:NM_004834:exon17:c.G1836C:p.Q612H,MAP4K4:NM_001242559:exon18:c.G2091C:p.Q697H,MAP4K4:NM_001242560:exon18:c.G2070C:p.Q690H,MAP4K4:NM_145686:exon18:c.G2001C:p.Q667H,MAP4K4:NM_145687:exon18:c.G2001C:p.Q667H	0	0.0012	0.0007773	0.015,D	0.989,D	2.765596,21.2	4.79
338	17	60003813	rs749627245	G	A	INTS2	exonic	.	missense SNV	INTS2:NM_020748:exon2:c.C217T:p.R73C	.	8.69e-05	.	0.016,D	0.992,D	7.199190,34	5.68
338	2	179426113	.	G	A	TTN	exonic	.	missense SNV	TTN:NM_003319:exon154:c.C57551T:p.A19184V,TTN:NM_133432:exon155:c.C57926T:p.A19309V,TTN:NM_133437:exon155:c.C58127T:p.A19376V,TTN:NM_133378:exon275:c.C77042T:p.A25681V,TTN:NM_001256850:exon276:c.C79823T:p.A26608V,TTN:NM_001267550:exon326:c.C84746T:p.A28249V	.	.	0.00019433	0.012,D	0.994,D	3.099709,22.5	5.78
338	16	3139500	rs775372113	C	G	ZSCAN10	exonic	.	missense SNV	ZSCAN10:NM_001282415:exon5:c.G753C:p.Q251H,ZSCAN10:NM_001282416:exon5:c.G1524C:p.Q508H,ZSCAN10:NM_032805:exon5:c.G1770C:p.Q590H	.	0.0004	.	0.026,D	0.994,D	3.267030,22.8	5.34
338	7	117171044	rs377295859	A	G	CFTR	exonic	.	missense SNV	CFTR:NM_000492:exon4:c.A365G:p.Y122C	.	8.815e-06	.	0.01,D	0.995,D	4.573178,24.4	5.73
338	8	48883219	.	C	T	MCM4	exonic	.	missense SNV	MCM4:NM_005914:exon11:c.C1583T:p.P528L,MCM4:NM_182746:exon12:c.C1583T:p.P528L	.	.	.	0.0,D	0.996,D	7.069307,33	6.11
338	12	39735342	rs765856120	C	A	KIF21A	exonic	.	missense SNV	KIF21A:NM_001173463:exon13:c.G1847T:p.S616I,KIF21A:NM_001173465:exon13:c.G1847T:p.S616I,KIF21A:NM_017641:exon13:c.G1847T:p.S616I,KIF21A:NM_001173464:exon14:c.G1886T:p.S629I	.	0.0016	0.0007773	0.002,D	0.996,D	6.564856,31	4.6
338	1	204214766	rs574339154	C	T	PLEKHA6	exonic	.	missense SNV	PLEKHA6:NM_014935:exon14:c.G2009A:p.G670D	0	0.0015	0.0007773	0.014,D	0.996,D	6.669717,32	5.13
338	14	73980744	rs142566881	A	G	HEATR4	exonic	.	missense SNV	HEATR4:NM_203309:exon5:c.T1405C:p.W469R,HEATR4:NM_001220484:exon6:c.T1405C:p.W469R	0.00830565	0.0033	0.00330354	.	0.998,D	6.113600,28.3	5.78
338	7	141418906	.	G	A	WEE2	exonic	.	missense SNV	WEE2:NM_001105558:exon4:c.G620A:p.R207H	.	5.572e-05	.	0.0,D	0.999,D	7.440016,34	5.52
338	2	160901429	.	A	G	PLA2R1	exonic	.	missense SNV	PLA2R1:NM_001007267:exon2:c.T349C:p.C117R,PLA2R1:NM_001195641:exon2:c.T349C:p.C117R,PLA2R1:NM_007366:exon2:c.T349C:p.C117R	.	.	.	0.0,D	0.999,D	4.683392,24.6	6.07
338	10	116225511	rs868447773	G	A	ABLIM1	exonic	.	missense SNV	ABLIM1:NM_006720:exon8:c.C523T:p.R175C,ABLIM1:NM_001003407:exon12:c.C1207T:p.R403C,ABLIM1:NM_002313:exon12:c.C1387T:p.R463C,ABLIM1:NM_001003408:exon13:c.C1291T:p.R431C	.	6.158e-05	.	0.0,D	0.999,D	8.135406,35	5.41
338	19	17955204	rs145500023	G	A	JAK3	exonic	.	missense SNV	JAK3:NM_000215:exon2:c.C23T:p.T8M	0	0.0009	.	0.002,D	0.999,D	4.655891,24.5	4.24
338	6	54173584	rs41276060	C	T	TINAG	exonic	.	missense SNV	TINAG:NM_014464:exon1:c.C236T:p.A79V	0.0116279	0.0084	0.00893898	0.009,D	0.999,D	4.847054,24.8	5.37
338	16	85696607	.	G	A	GSE1	exonic	.	missense SNV	GSE1:NM_001134473:exon9:c.G1969A:p.D657N,GSE1:NM_001278184:exon9:c.G2062A:p.D688N,GSE1:NM_014615:exon10:c.G2281A:p.D761N	.	.	.	0.015,D	0.999,D	6.085950,28.2	5.48
338	2	179466051	rs115867512	C	T	TTN	exonic	.	missense SNV	TTN:NM_003319:exon115:c.G28478A:p.R9493H,TTN:NM_133432:exon116:c.G28853A:p.R9618H,TTN:NM_133437:exon116:c.G29054A:p.R9685H,TTN:NM_133378:exon236:c.G47969A:p.R15990H,TTN:NM_001256850:exon237:c.G50750A:p.R16917H,TTN:NM_001267550:exon287:c.G55673A:p.R18558H	0	0.0002	0.00019433	0.032,D	0.999,D	4.147360,23.8	5.85
338	6	31557600	rs534765889	C	G	NCR3	exonic	.	missense SNV	NCR3:NM_001145466:exon2:c.G347C:p.G116A,NCR3:NM_001145467:exon2:c.G347C:p.G116A,NCR3:NM_147130:exon2:c.G347C:p.G116A	0.00664452	0.0036	0.00330482	0.037,D	0.999,D	3.716377,23.3	4.01
338	16	22000043	rs145255209	A	C	PDZD9	exonic	.	missense SNV	PDZD9:NM_173806:exon2:c.T101G:p.L34W	0.00332226	0.0032	0.00116595	.	1.0,D	5.024249,25.2	5.11
338	17	16852271	rs146436713	C	T	TNFRSF13B	exonic	.	missense SNV	TNFRSF13B:NM_012452:exon3:c.G226A:p.G76S	.	0.0025	0.00466382	0.0,D	1.0,D	6.192912,28.6	4.96
338	13	52726781	rs141399003	T	C	NEK3	exonic	.	missense SNV	NEK3:NM_001146099:exon5:c.A356G:p.H119R,NEK3:NM_002498:exon5:c.A356G:p.H119R,NEK3:NM_152720:exon5:c.A356G:p.H119R	0.00664452	0.0066	0.00544112	0.0,D	1.0,D	5.142691,25.4	5.92
338	4	70465034	rs369119599	G	A	UGT2A2,UGT2A1	exonic	.	missense SNV	UGT2A2:NM_001105677:exon2:c.C821T:p.P274L,UGT2A1:NM_006798:exon3:c.C794T:p.P265L,UGT2A1:NM_001252274:exon4:c.C1424T:p.P475L,UGT2A1:NM_001252275:exon4:c.C926T:p.P309L	.	0.0004	0.0007773	0.0,D	1.0,D	5.680156,26.7	4.64
338	4	15704916	.	G	A	BST1	exonic	.	missense SNV	BST1:NM_004334:exon1:c.G149A:p.R50H	.	0.0002	.	0.0,D	1.0,D	7.123410,34	3.39
338	18	72228190	.	G	A	CNDP1	exonic	.	missense SNV	CNDP1:NM_032649:exon4:c.G403A:p.V135M	.	5.437e-05	.	0.0,D	1.0,D	6.121430,28.3	4.78
338	13	25457398	rs201508087	C	T	CENPJ	exonic	.	missense SNV	CENPJ:NM_018451:exon17:c.G3934A:p.G1312S	0	0.0004	0.00097163	0.002,D	1.0,D	7.692630,35	5.89
338	3	130285587	rs767928089	G	A	COL6A6	exonic	.	missense SNV	COL6A6:NM_001102608:exon4:c.G1324A:p.D442N	.	0.0003	0.00058298	0.009,D	1.0,D	6.837566,33	5.48
338	9	139889452	rs371960731	C	T	CLIC3	exonic	.	missense SNV	CLIC3:NM_004669:exon5:c.G482A:p.R161H	0.00664452	0.0104	0.0064554	0.011,D	1.0,D	6.985192,33	2.35
338	14	67862243	rs200969392	G	A	PLEK2	exonic	.	stopgain	PLEK2:NM_016445:exon3:c.C265T:p.R89X	.	0.0011	0.00291489	.	.	11.418144,37	4.36
338	12	56236602	rs17844787	G	A	MMP19	exonic	.	stopgain	MMP19:NM_001272101:exon1:c.C13T:p.Q5X,MMP19:NM_002429:exon1:c.C13T:p.Q5X	0.00664452	0.0219	0.00816168	.	.	5.539350,26.3	.
338	15	45399648	rs180671269	T	A	DUOX2	exonic	.	stopgain	DUOX2:NM_014080:exon14:c.A1588T:p.K530X	0.00498339	0.0092	0.00855033	.	.	9.683166,36	4.63
338	1	17548837	rs566630301	G	T	PADI1	exonic	.	stopgain	PADI1:NM_013358:exon2:c.G145T:p.E49X	0.00332226	0.0014	0.00038865	.	.	5.847492,27.3	.
338	1	27240332	rs74315349	G	A	NR0B2	exonic	.	stopgain	NR0B2:NM_021969:exon1:c.C100T:p.R34X	.	0.0009	0.00038865	.	.	6.521092,31	.
399	22	38209618	rs200986475	T	C	GCAT	splicing	NM_001171690:exon4:c.654+2T>C;NM_014291:exon4:c.576+2T>C	.	.	0.00166113	0.0023	0.00233191	.	.	4.342854,24.0	4.51
399	8	132952745	rs376806810	G	T	EFR3A	splicing	NM_015137:exon2:c.11-1G>T	.	.	0	0.0032	.	.	.	4.410155,24.1	5.63
399	15	35834612	.	A	G	DPH6	splicing	NM_001141972:exon2:c.118+2T>C;NM_080650:exon2:c.118+2T>C	.	.	.	.	.	.	.	4.812005,24.8	4.89
399	14	70038469	.	G	A	CCDC177	exonic	.	missense SNV	CCDC177:NM_001271507:exon2:c.C1871T:p.A624V	.	.	.	.	.	.	3.59
399	15	86163332	rs141160465	C	T	AKAP13	exonic	.	missense SNV	AKAP13:NM_001270546:exon1:c.C10T:p.R4W	0	0.0004	0.00116595	0.0,D	.	3.340162,22.9	5.02
399	12	80632730	rs200050988	C	T	OTOGL	exonic	.	missense SNV	OTOGL:NM_173591:exon9:c.C890T:p.P297L	0	0.0019	0.00019433	0.001,D	.	7.207553,34	5.24
399	22	26902835	rs113203306	G	A	TFIP11	exonic	.	missense SNV	TFIP11:NM_012143:exon5:c.C269T:p.A90V,TFIP11:NM_001008697:exon6:c.C269T:p.A90V	0.00166113	0.0013	0.00097163	0.047,D	0.921,D	5.061528,25.2	5.52
399	16	2814727	.	C	G	SRRM2	exonic	.	missense SNV	SRRM2:NM_016333:exon11:c.C4198G:p.Q1400E	.	.	.	.	0.93,D	1.166218,11.57	6.17
399	15	75660900	rs778146548	G	A	MAN2C1	exonic	.	missense SNV	MAN2C1:NM_001256494:exon1:c.C25T:p.H9Y,MAN2C1:NM_001256495:exon1:c.C25T:p.H9Y,MAN2C1:NM_001256496:exon1:c.C25T:p.H9Y,MAN2C1:NM_006715:exon1:c.C25T:p.H9Y	.	0.0003	0.00038865	0.006,D	0.938,D	5.420307,26.0	4.17
399	19	44661974	rs149435176	G	A	ZNF234	exonic	.	missense SNV	ZNF234:NM_001144824:exon6:c.G1805A:p.G602E,ZNF234:NM_006630:exon6:c.G1805A:p.G602E	0	0.0052	0.00019433	0.001,D	0.945,D	5.203114,25.5	.
399	8	10468268	rs559059729	A	T	RP1L1	exonic	.	missense SNV	RP1L1:NM_178857:exon4:c.T3340A:p.S1114T	0	0.0027	0.00272056	0.0,D	0.946,D	3.292165,22.8	4.74
399	2	170428338	rs770663534	C	T	FASTKD1	exonic	.	missense SNV	FASTKD1:NM_001281476:exon2:c.G202A:p.V68M,FASTKD1:NM_024622:exon2:c.G202A:p.V68M	.	0.0008	0.00291489	0.003,D	0.948,D	6.035371,28.0	4.49
399	5	180030278	rs201796032	C	T	FLT4	exonic	.	missense SNV	FLT4:NM_182925:exon30:c.G4006A:p.E1336K	0.00664452	0.006	0.00855033	0.0,D	0.957,D	5.683095,26.8	3.75
399	16	30727634	rs748447295	C	T	SRCAP	exonic	.	missense SNV	SRCAP:NM_006662:exon18:c.C2651T:p.T884I	.	0.0002	0.00019433	0.001,D	0.958,D	3.083541,22.5	5.36
399	17	6661439	.	C	T	XAF1	exonic	.	missense SNV	XAF1:NM_017523:exon2:c.C64T:p.L22F,XAF1:NM_199139:exon2:c.C64T:p.L22F	.	5.437e-05	0.00019433	0.007,D	0.968,D	4.044878,23.7	2.67
399	20	20552235	.	T	C	RALGAPA2	exonic	.	missense SNV	RALGAPA2:NM_020343:exon23:c.A3023G:p.Y1008C	.	.	.	0.0,D	0.971,D	5.521897,26.3	5.78
399	11	56230010	rs145474756	G	T	OR5M9	exonic	.	missense SNV	OR5M9:NM_001004743:exon1:c.C868A:p.L290M	0.00166113	0.0221	0.00019433	0.006,D	0.982,D	3.306616,22.9	2.16
399	19	41003435	rs199628224	T	A	SPTBN4	exonic	.	missense SNV	SPTBN4:NM_020971:exon7:c.T708A:p.N236K	0.00166113	0.0008	0.00213758	0.001,D	0.983,D	2.483721,19.36	.
399	7	91779953	rs143482695	T	C	LRRD1	exonic	.	missense SNV	LRRD1:NM_001161528:exon3:c.A2173G:p.I725V	0	0.005	0.00622084	0.024,D	0.984,D	5.192512,25.5	5.61
399	6	56499362	.	G	C	DST	exonic	.	missense SNV	DST:NM_001723:exon12:c.C1781G:p.A594G,DST:NM_015548:exon12:c.C1781G:p.A594G,DST:NM_183380:exon22:c.C2759G:p.A920G,DST:NM_001144770:exon23:c.C2879G:p.A960G,DST:NM_001144769:exon25:c.C3293G:p.A1098G	.	.	.	0.001,D	0.985,D	6.115512,28.3	5.2
399	5	16465719	rs150228849	T	C	ZNF622	exonic	.	missense SNV	ZNF622:NM_033414:exon1:c.A56G:p.Q19R	0.0166113	0.0109	0.0075787	0.0,D	0.986,D	5.306607,25.8	5.19
399	19	17396335	rs762450212	C	T	ANKLE1	exonic	.	missense SNV	ANKLE1:NM_001278443:exon7:c.C1523T:p.T508M,ANKLE1:NM_001278444:exon7:c.C1556T:p.T519M,ANKLE1:NM_001278445:exon7:c.C1460T:p.T487M,ANKLE1:NM_152363:exon7:c.C1634T:p.T545M	.	9.799e-05	.	0.001,D	0.991,D	5.373056,25.9	3.41
399	15	81592065	.	A	G	IL16	exonic	.	missense SNV	IL16:NM_004513:exon2:c.A295G:p.R99G,IL16:NM_172217:exon13:c.A2398G:p.R800G,IL16:NM_001172128:exon14:c.A2398G:p.R800G	.	.	.	0.001,D	0.991,D	4.496266,24.3	.
399	13	46357887	.	G	T	SIAH3	exonic	.	missense SNV	SIAH3:NM_198849:exon2:c.C441A:p.D147E	.	.	.	0.011,D	0.992,D	6.129738,28.4	5.19
399	18	29104716	.	A	G	DSG2	exonic	.	missense SNV	DSG2:NM_001943:exon8:c.A879G:p.I293M	.	3.268e-05	.	0.025,D	0.992,D	1.324877,12.40	.
399	17	6329107	rs772357501	C	G	AIPL1	exonic	.	missense SNV	AIPL1:NM_001033054:exon5:c.G639C:p.E213D,AIPL1:NM_001033055:exon5:c.G648C:p.E216D,AIPL1:NM_001285399:exon6:c.G792C:p.E264D,AIPL1:NM_001285400:exon6:c.G762C:p.E254D,AIPL1:NM_001285401:exon6:c.G756C:p.E252D,AIPL1:NM_001285402:exon6:c.G711C:p.E237D,AIPL1:NM_014336:exon6:c.G828C:p.E276D	.	0.0001	.	0.026,D	0.992,D	3.646715,23.2	4.13
399	2	9531310	rs754041988	C	T	ASAP2	exonic	.	missense SNV	ASAP2:NM_003887:exon23:c.C2503T:p.R835C	.	6.152e-05	0.00019433	0.005,D	0.993,D	7.832083,35	4.49
399	1	89848251	.	T	C	GBP6	exonic	.	missense SNV	GBP6:NM_198460:exon8:c.T1181C:p.F394S	.	.	.	0.0,D	0.994,D	4.296121,24.0	5.12
399	12	120575785	rs754374773	G	C	GCN1L1	exonic	.	missense SNV	GCN1L1:NM_006836:exon48:c.C6313G:p.L2105V	.	0.0001	.	0.0,D	0.995,D	5.618127,26.6	3.7
399	12	51252725	rs777910493	G	A	TMPRSS12	exonic	.	missense SNV	TMPRSS12:NM_182559:exon3:c.G541A:p.V181M	.	0.0004	0.00038865	0.003,D	0.995,D	5.669713,26.7	4.06
399	16	88801621	rs146505418	G	A	PIEZO1	exonic	.	missense SNV	PIEZO1:NM_001142864:exon13:c.C1591T:p.R531C	0	0.0009	0.00038895	0.0,D	0.996,D	7.209444,34	3.5
399	11	5475505	rs75620804	C	T	OR51I2	exonic	.	missense SNV	OR51I2:NM_001004754:exon1:c.C787T:p.R263C	0.00166113	0.0248	.	0.017,D	0.998,D	5.239298,25.6	4.68
399	1	33361173	rs148310921	C	T	TMEM54	exonic	.	missense SNV	TMEM54:NM_033504:exon4:c.G442A:p.D148N	0.00332226	0.0029	0.00621842	0.0,D	0.999,D	7.470941,34	5.32
399	3	111766778	.	A	G	TMPRSS7	exonic	.	missense SNV	TMPRSS7:NM_001042575:exon5:c.A545G:p.D182G	.	.	.	0.0,D	0.999,D	5.968276,27.7	4.14
399	9	101540654	rs765655284	G	A	ANKS6	exonic	.	missense SNV	ANKS6:NM_173551:exon7:c.C1421T:p.T474M	.	0.0002	.	0.0,D	0.999,D	6.118846,28.3	5.66
399	1	5993340	rs146637048	C	T	NPHP4	exonic	.	missense SNV	NPHP4:NM_015102:exon10:c.G1169A:p.R390H	0	0.0006	0.00038865	0.023,D	0.999,D	7.065247,33	4.61
399	6	131211472	rs764887205	C	T	EPB41L2	exonic	.	missense SNV	EPB41L2:NM_001135554:exon11:c.G1622A:p.R541H,EPB41L2:NM_001135555:exon11:c.G1622A:p.R541H,EPB41L2:NM_001199388:exon11:c.G1622A:p.R541H,EPB41L2:NM_001252660:exon11:c.G1622A:p.R541H,EPB41L2:NM_001431:exon11:c.G1622A:p.R541H	.	0.0001	.	0.0,D	1.0,D	8.012866,35	5.44
399	10	129868087	.	C	T	PTPRE	exonic	.	missense SNV	PTPRE:NM_130435:exon10:c.C965T:p.T322M,PTPRE:NM_006504:exon13:c.C1139T:p.T380M	.	5.437e-05	.	0.0,D	1.0,D	6.757003,32	5
399	19	46002394	.	C	T	PPM1N	exonic	.	missense SNV	PPM1N:NM_001080401:exon1:c.C664T:p.R222C	.	.	.	0.0,D	1.0,D	7.740009,35	3.56
399	6	36988365	.	G	C	FGD2	exonic	.	missense SNV	FGD2:NM_173558:exon10:c.G1171C:p.G391R	.	.	.	0.0,D	1.0,D	7.370888,34	5.46
399	1	39917878	.	G	T	MACF1	exonic	.	missense SNV	MACF1:NM_012090:exon81:c.G14292T:p.K4764N	.	.	.	0.016,D	1.0,D	6.510815,31	5.06
399	14	78142102	.	G	A	ALKBH1	exonic	.	stopgain	ALKBH1:NM_006020:exon5:c.C637T:p.R213X	.	5.437e-05	0.00038865	.	.	12.545390,39	6.03
399	17	18045540	.	C	T	MYO15A	exonic	.	stopgain	MYO15A:NM_016239:exon23:c.C5797T:p.Q1933X	.	.	.	.	.	13.175296,41	4.55
399	5	149225423	.	C	T	PPARGC1B	exonic	.	stopgain	PPARGC1B:NM_001172698:exon10:c.C2800T:p.Q934X,PPARGC1B:NM_001172699:exon10:c.C2725T:p.Q909X,PPARGC1B:NM_133263:exon11:c.C2917T:p.Q973X	.	.	.	.	.	13.136555,41	5.28
399	17	79791725	rs759641885	G	T	PPP1R27	exonic	.	stopgain	PPP1R27:NM_001007533:exon3:c.C345A:p.Y115X	.	1.059e-05	.	.	.	12.438824,39	3.11
