# Supplementary material for: Whole genome sequencing identifies genetic variants associated with neurogenic inflammation in rosacea
Source: Nat Commun. 2023 Jul 5;14:3958. doi: 10.1038/s41467-023-39761-2 (PMC10319783; doi:10.1038/s41467-023-39761-2)
Supplement: Supplementary file 6 — Supplementary Data 3 [file 41467_2023_39761_MOESM6_ESM.xlsx]

## Sheet: Sheet1
Supplementary Data 3. DEGs for mutant DGRs vs WT DRGs
gene_id	Mutant_1	Mutant_3	Mutant_2	WT_2	WT_1	WT_3	Mutant	WT	log2FoldChange	pvalue	padj	gene_name	gene_chr	gene_start	gene_end	gene_strand	gene_length	gene_biotype	gene_description	tf_family
ENSMUSG00000019772	62.1208	157.963	116.187	0	1.00279	0	112.09	0.334265	8.31098	2.07414e-11	1.78251e-07	Vip	10	5639218	5647617	+	3402	protein_coding	vasoactive intestinal polypeptide [Source:MGI Symbol;Acc:MGI:98933]	-
ENSMUSG00000012520	190.37	26.497	106.256	0	2.00559	0	107.708	0.668529	7.34842	9.3425e-07	0.00114699	Phox2b	5	67094399	67099301	-	3645	protein_coding	paired-like homeobox 2b [Source:MGI Symbol;Acc:MGI:1100882]	Homeobox
ENSMUSG00000055368	4.00779	1741.67	2655.41	3.8197	9.02515	27.9421	1467.03	13.5956	6.75404	0.000110276	0.0440795	Slc6a2	8	92960079	93001667	+	6290	protein_coding	solute carrier family 6 (neurotransmitter transporter, noradrenalin), member 2 [Source:MGI Symbol;Acc:MGI:1270850]	-
ENSMUSG00000027801	11.0214	33.6308	84.4092	0	2.00559	0	43.0205	0.668529	6.0297	9.08009e-07	0.00114699	Tm4sf4	3	57425314	57441677	+	1496	protein_coding	transmembrane 4 superfamily member 4 [Source:MGI Symbol;Acc:MGI:2385173]	-
ENSMUSG00000007946	21.0409	96.816	302.88	0	2.00559	4.98965	140.246	2.33175	5.91562	3.83507e-05	0.0258958	Phox2a	7	101818313	101822726	+	2035	protein_coding	paired-like homeobox 2a [Source:MGI Symbol;Acc:MGI:106633]	Homeobox
ENSMUSG00000029219	37.0721	215.033	492.552	4.77463	6.01676	7.98345	248.219	6.25828	5.31068	1.52914e-07	0.000292031	Slc10a4	5	73006883	73012955	+	2106	protein_coding	solute carrier family 10 (sodium/bile acid cotransporter family), member 4 [Source:MGI Symbol;Acc:MGI:3606480]	-
ENSMUSG00000020182	113.22	337.327	836.147	28.6478	12.0335	22.9524	428.898	21.2112	4.33703	2.95213e-07	0.000507413	Ddc	11	11814101	11898144	-	4461	protein_coding	dopa decarboxylase [Source:MGI Symbol;Acc:MGI:94876]	-
ENSMUSG00000060962	18.0351	18.3441	70.5065	1.90985	4.01118	0.997931	35.6285	2.30632	3.95334	2.66267e-06	0.00269211	Dmkn	7	30763756	30781063	+	2192	protein_coding	dermokine [Source:MGI Symbol;Acc:MGI:1920962]	-
ENSMUSG00000027297	80.1559	27.5161	22.8401	3.8197	1.00279	4.98965	43.504	3.27072	3.73062	3.88694e-07	0.000607352	Ltk	2	119751320	119760431	-	3594	protein_coding	leukocyte tyrosine kinase [Source:MGI Symbol;Acc:MGI:96840]	-
ENSMUSG00000025932	87.1695	44.8411	204.568	9.54926	14.0391	10.9772	112.193	11.5219	3.28554	2.37875e-10	1.02215e-06	Eya1	1	14168954	14310235	-	7808	protein_coding	EYA transcriptional coactivator and phosphatase 1 [Source:MGI Symbol;Acc:MGI:109344]	-
ENSMUSG00000027524	24.0468	48.9175	161.867	14.3239	18.0503	7.98345	78.2771	13.4525	2.54099	2.72571e-05	0.0203694	Edn3	2	174760619	174784042	+	4113	protein_coding	endothelin 3 [Source:MGI Symbol;Acc:MGI:95285]	-
ENSMUSG00000020848	39.076	90.7013	182.721	17.1887	27.0754	34.9276	104.166	26.3972	1.98219	4.63762e-05	0.0265705	Doc2b	11	75768966	75796049	-	4361	protein_coding	double C2, beta [Source:MGI Symbol;Acc:MGI:1100497]	-
ENSMUSG00000046093	102.199	134.523	183.714	40.1069	40.1118	28.94	140.145	36.3862	1.94501	5.18368e-10	1.48495e-06	Hpcal4	4	123183227	123194701	+	5339	protein_coding	hippocalcin-like 4 [Source:MGI Symbol;Acc:MGI:2157521]	-
ENSMUSG00000004328	179.349	181.403	137.041	46.7914	53.1481	58.8779	165.931	52.9391	1.64882	7.3379e-11	4.20412e-07	Hif3a	7	17031507	17062427	-	6710	protein_coding	hypoxia inducible factor 3, alpha subunit [Source:MGI Symbol;Acc:MGI:1859778]	-
ENSMUSG00000059040	678.319	607.393	733.863	285.523	318.889	315.346	673.192	306.586	1.13513	2.98193e-14	5.12534e-10	Eno1b	18	48045335	48048378	+	1757	protein_coding	enolase 1B, retrotransposed [Source:MGI Symbol;Acc:MGI:3648653]	-
ENSMUSG00000092981	371.723	333.251	395.234	170.932	166.464	188.609	366.736	175.335	1.06488	5.04525e-10	1.48495e-06	Mir5125	17	23823291	23823369	+	79	miRNA	microRNA 5125 [Source:MGI Symbol;Acc:MGI:4950450]	-
ENSMUSG00000034173	156.304	180.383	291.956	95.4926	107.299	108.774	209.548	103.855	1.01331	0.000120202	0.0449136	Zbed5	5	129895723	129903623	+	4976	protein_coding	zinc finger, BED type containing 5 [Source:MGI Symbol;Acc:MGI:1919220]	-
ENSMUSG00000032303	835.625	655.291	688.183	479.373	430.199	358.257	726.366	422.61	0.781097	2.91597e-06	0.00278443	Chrna3	9	55010111	55026562	-	5265	protein_coding	cholinergic receptor, nicotinic, alpha polypeptide 3 [Source:MGI Symbol;Acc:MGI:87887]	-
ENSMUSG00000071267	365.711	318.983	380.338	170.932	241.673	222.539	355.011	211.715	0.746647	7.19592e-05	0.0363775	Zfp942	17	21926960	21962464	-	5259	protein_coding	zinc finger protein 942 [Source:MGI Symbol;Acc:MGI:1920483]	zf-C2H2
ENSMUSG00000018604	897.746	723.572	671.301	476.508	523.459	516.928	764.206	505.632	0.596012	0.000119593	0.0449136	Tbx3	5	119670669	119684724	+	6624	protein_coding	T-box 3 [Source:MGI Symbol;Acc:MGI:98495]	T-box
ENSMUSG00000048332	382.744	385.226	347.567	555.767	517.442	547.864	371.846	540.358	-0.539407	0.000131873	0.0472216	Lhfp	3	53041528	53261679	+	5108	protein_coding	lipoma HMGIC fusion partner [Source:MGI Symbol;Acc:MGI:1920048]	-
ENSMUSG00000037206	382.744	377.073	402.185	599.694	524.461	604.746	387.334	576.3	-0.573306	5.97731e-05	0.0321056	Islr	9	58156268	58204306	-	2686	protein_coding	immunoglobulin superfamily containing leucine-rich repeat [Source:MGI Symbol;Acc:MGI:1349645]	-
ENSMUSG00000020814	366.713	340.385	364.449	583.46	484.35	538.883	357.182	535.564	-0.584569	8.35405e-05	0.0386747	Mxra7	11	116803062	116828046	-	2391	protein_coding	matrix-remodelling associated 7 [Source:MGI Symbol;Acc:MGI:1914872]	-
ENSMUSG00000018593	8643.81	10775.1	9967.23	12767.4	14469.3	16836.1	9795.38	14690.9	-0.584744	2.9529e-05	0.0211477	Sparc	11	55394500	55423183	-	3788	protein_coding	secreted acidic cysteine rich glycoprotein [Source:MGI Symbol;Acc:MGI:98373]	-
ENSMUSG00000001119	322.627	376.054	334.658	492.742	524.461	560.837	344.446	526.013	-0.610815	4.25094e-05	0.0260947	Col6a1	10	76708792	76726168	-	4380	protein_coding	collagen, type VI, alpha 1 [Source:MGI Symbol;Acc:MGI:88459]	-
ENSMUSG00000048458	335.653	457.583	341.609	613.063	551.537	609.736	378.281	591.445	-0.645137	0.00011381	0.0444585	Inka2	3	105704599	105720842	+	4781	protein_coding	inka box actin regulator 2 [Source:MGI Symbol;Acc:MGI:1923497]	-
ENSMUSG00000056569	21619	31626.2	28844.1	34845.3	48814	52987.1	27363.1	45548.8	-0.735178	4.60265e-05	0.0265705	Mpz	1	171150711	171161130	+	2111	protein_coding	myelin protein zero [Source:MGI Symbol;Acc:MGI:103177]	-
ENSMUSG00000020163	564.097	510.577	663.357	1515.47	1034.88	717.512	579.343	1089.29	-0.911022	7.63489e-05	0.0374939	Uqcr11	10	80402997	80406830	-	641	protein_coding	ubiquinol-cytochrome c reductase, complex III subunit XI [Source:MGI Symbol;Acc:MGI:1913844]	-
ENSMUSG00000026628	293.571	268.027	211.519	498.471	329.919	641.669	257.706	490.02	-0.927277	8.74678e-05	0.0386747	Atf3	1	191170296	191218039	-	2154	protein_coding	activating transcription factor 3 [Source:MGI Symbol;Acc:MGI:109384]	TF_bZIP
ENSMUSG00000050335	126.245	134.523	159.881	250.191	286.799	264.452	140.217	267.147	-0.929512	1.10831e-06	0.00126998	Lgals3	14	47367751	47386160	+	1858	protein_coding	lectin, galactose binding, soluble 3 [Source:MGI Symbol;Acc:MGI:96778]	-
ENSMUSG00000068196	110.214	112.103	114.201	175.706	230.643	250.481	112.173	218.943	-0.9642	7.71795e-06	0.00631696	Col8a1	16	57624258	57754737	-	7833	protein_coding	collagen, type VIII, alpha 1 [Source:MGI Symbol;Acc:MGI:88463]	-
ENSMUSG00000026193	494.962	548.284	418.074	563.406	983.741	1327.25	487.107	958.132	-0.975858	9.00038e-05	0.0386747	Fn1	1	71585520	71653200	-	11685	protein_coding	fibronectin 1 [Source:MGI Symbol;Acc:MGI:95566]	-
ENSMUSG00000020473	184.358	162.039	205.561	342.818	429.196	382.207	183.986	384.741	-1.06366	3.73564e-09	9.1726e-06	Aebp1	11	5861947	5872088	+	4058	protein_coding	AE binding protein 1 [Source:MGI Symbol;Acc:MGI:1197012]	-
ENSMUSG00000020018	45.0877	49.9366	55.6107	174.751	89.2487	97.7972	50.2117	120.599	-1.26519	8.94592e-05	0.0386747	Snrpf	10	93583029	93589706	-	861	protein_coding	small nuclear ribonucleoprotein polypeptide F [Source:MGI Symbol;Acc:MGI:1917128]	-
ENSMUSG00000050621	178.347	112.103	337.637	579.64	689.922	563.831	209.362	611.131	-1.54496	1.5084e-07	0.000292031	Rps27rt	9	114982366	114982739	-	374	protein_coding	ribosomal protein S27, retrogene [Source:MGI Symbol;Acc:MGI:3704345]	-
ENSMUSG00000028364	45.0877	75.4145	38.7289	72.5744	277.774	136.717	53.077	162.355	-1.61298	0.000126982	0.0464377	Tnc	4	63959785	64047015	-	7772	protein_coding	tenascin C [Source:MGI Symbol;Acc:MGI:101922]	-
ENSMUSG00000021040	1.00195	3.05735	3.9722	42.0167	29.081	15.9669	2.67716	29.0216	-3.43903	7.27529e-06	0.00625238	Slirp	12	87443896	87452206	+	3104	protein_coding	SRA stem-loop interacting RNA binding protein [Source:MGI Symbol;Acc:MGI:1916394]	-
