# Supplementary material for: Whole genome sequencing identifies genetic variants associated with neurogenic inflammation in rosacea
Source: Nat Commun. 2023 Jul 5;14:3958. doi: 10.1038/s41467-023-39761-2 (PMC10319783; doi:10.1038/s41467-023-39761-2)
Supplement: Supplementary file 7 — Supplementary Data 4 [file 41467_2023_39761_MOESM7_ESM.xlsx]

## Sheet: Detailed information
		Supplementary Data 4. Detailed information of each subject in rosacea families
家系编号	姓名	Family type	Family ID	Subject ID	Gender	Age (years)	Ethnicity	Affected with rosacea? (Yes/No)	Whole genome/exome sequencing? (Yes/No)	Environmental triggers							Lifestyle			Co-morbidities
										Heat	UV exposure	Alcohol	Hot drinks	Spicy food	Emotion	Others	Alcohol consumption	Smoking	Spicy food	Cardiovascular diseases	Concurrent neurological condition	Alcohol intolerance	Nervous system diseases	Gastrointestinal diseases	Respiratory system diseases	Reproductive system diseases	Metabolic diseases	Other skin disorders
Extend Family 1	文峥	Extend/discovery	1	113	Female	30	Han Chinese	Yes	No	✔	✔	✔	✔	✔	✔				✔
				124	Male	5	Han Chinese	No	Yes	✔	✔	✔	✔	✔					✔									acne vulgaris
				114	Male	32	Han Chinese	No	No										✔
				115	Female	28	Han Chinese	Yes	Yes	✔	✔	✔	✔	✔	✔				✔	hypertension
				103	Female	53	Han Chinese	Yes	No	✔	✔	✔	✔	✔	✔				✔
				104	Male	53	Han Chinese	No	No										✔			Yes					thyrophyma
				102	Female	78	Han Chinese	No	Yes									1 cigarette/day	✔
				101	Male	Deceased	Han Chinese	Yes	No										✔						lung cancer
				105	Female	45	Han Chinese	Yes	Yes	✔	✔	✔	✔	✔	✔				✔								hyperglycemia
				106	Male	48	Han Chinese	No	No										✔
				116	Female	26	Han Chinese	Yes	Yes	✔	✔	✔	✔	✔	✔		1-2 times/week		✔
				128	Female	18	Han Chinese	No	No								occasionally		✔
				117	Male	26	Han Chinese	No	No									occasionally	✔
				125	Female	4	Han Chinese	No	No										✔
				107	Female	58	Han Chinese	No	Yes										✔
				108	Male	60	Han Chinese	No	No										✔	hypertension
				118	Male	34	Han Chinese	No	No										✔
				119	Female	32	Han Chinese	No	No										✔
				126	Male	7	Han Chinese	No	No										✔
				127	Female	8	Han Chinese	No	No										✔
				109	Female	48	Han Chinese	No	No										✔
				110	Male	49	Han Chinese	No	No										✔
				120	Female	22	Han Chinese	No	No										✔			Yes
				121	Female	27	Han Chinese	No	No										✔
				111	Male	40	Han Chinese	Yes	Yes	✔	✔	✔	✔	✔	✔		every day	4-6 cigarettes/day	✔
				112	Female	36	Han Chinese	No	No										✔								diabetes
				123	Male	8	Han Chinese	No	No										✔
				122	Male	27	Han Chinese	No	No										✔
Extend Family 2	钟巧		2	219	Female	27	Han Chinese	Yes	Yes	✔	✔		✔	✔	✔				✔
				218	Female	29	Han Chinese	Yes	No	✔	✔		✔	✔	✔				✔				migraine
				217	Female	31	Han Chinese	No	No										✔
				209	Male	54	Han Chinese	Yes	Yes			✔			✔		1-2 times/week		✔								hyperlipidemia
				210	Female	51	Han Chinese	Yes	No										✔			Yes
				201	Female	72	Han Chinese	Yes	Yes								every day		✔	hypertension
				202	Male	Deceased	Han Chinese	No	No										✔
				207	Male	47	Han Chinese	Yes	No	✔	✔								✔
				208	Female	41	Han Chinese	No	No										✔
				215	Female	13	Han Chinese	No	No										✔
				216	Male	18	Han Chinese	No	No										✔
				205	Female	48	Han Chinese	Yes	No	✔	✔								✔								diabetes
				206	Male	49	Han Chinese	No	Yes										✔
				213	Female	25	Han Chinese	Yes	No	✔	✔			✔	✔				✔									urticaria
				214	Male	16	Han Chinese	Yes	Yes	✔	✔							occasionally	✔
				204	Male	52	Han Chinese	Yes	Yes	✔	✔							2 cigarettes/day	✔	hypertension					chronic pharyngitis
				203	Female	49	Han Chinese	No	No										✔
				211	Female	24	Han Chinese	No	No										✔
				212	Male	14	Han Chinese	No	No										✔
Extend Family 3	张艳飞		3	311	Male	40	Han Chinese	Yes	Yes	✔		✔			✔		1-2 times/week	5-10 cigarettes/day	✔
				312	Female	40	Han Chinese	No	No										✔
				318	Female	14	Han Chinese	Yes	Yes	✔	✔		✔	✔	✔	after exercise			✔
				302	Female	75	Han Chinese	No	Yes										✔		Alzheimer's disease
				301	Male	Deceased	Han Chinese	Yes	No										✔
				305	Male	49	Han Chinese	Yes	Yes	✔				✔	✔		every day		✔
				306	Female	50	Han Chinese	No	No										✔
				314	Male	26	Han Chinese	No	No										✔
				309	Male	47	Han Chinese	Yes	Yes		✔	✔					every day		✔	hypertension
				310	Female	47	Han Chinese	No	No										✔
				317	Female	18	Han Chinese	No	No										✔					gastritis
				316	Male	9	Han Chinese	No	No										✔
				304	Female	53	Han Chinese	No	Yes								1-2 times/month		✔
				303	Male	50	Han Chinese	No	No										✔	hypertension								psoriasis
				313	Male	26	Han Chinese	No	No								2-3 times/month	5 cigarettes/week	✔
				307	Female	48	Han Chinese	No	No										✔
				308	Male	46	Han Chinese	No	No										✔
				315	Female	25	Han Chinese	No	No	✔	✔		✔	✔	✔				✔								thyroid nodule
		Validation	2	101	Female	82	Han Chinese	Yes	Yes	✔	✔			✔	✔	humidity			✔	hypertension/coronary heart disease
				102	Male	86	Han Chinese	No	No										✔
				104	Male	56	Han Chinese	No	No										✔
				103	Female	55	Han Chinese	No	No										✔								diabetes
				109	Male	30	Han Chinese	Yes	Yes						✔		3 times/week		✔
				105	Female	52	Han Chinese	Yes	Yes	✔				✔	✔				✔	hypertension
				106	Male	54	Han Chinese	No	No										✔
				107	Female	58	Han Chinese	No	Yes					✔	✔				✔
				108	Male	60	Han Chinese	No	No										✔	hypertension								psoriasis
				110	Female	27	Han Chinese	No	No					✔	✔				✔
				111	Male	32	Han Chinese	No	No										✔
			40	103	Female	24	Han Chinese	Yes	Yes					✔	✔				✔
				102	Male	55	Han Chinese	No	Yes										✔
				101	Female	53	Han Chinese	Yes	Yes	✔	✔								✔
			42	103	Female	25	Han Chinese	Yes	Yes					✔	✔				✔
				102	Male	50	Han Chinese	No	Yes										✔	hypertension
				101	Female	50	Han Chinese	Yes	Yes	✔				✔					✔			✔					hyperlipidemia
				104	Male	25	Han Chinese	No	No										✔
			48	104	Female	32	Han Chinese	Yes	Yes	✔	✔								✔
				102	Male	58	Han Chinese	No	Yes										✔
				101	Female	57	Han Chinese	Yes	Yes	✔	✔								✔							cervicitis
				103	Female	30	Han Chinese	No	Yes										✔
			55	103	Female	50	Han Chinese	Yes	Yes	✔	✔			✔	✔	menstruation			✔	hypertension
				102	Male	70	Han Chinese	No	Yes										✔	hypertension
				101	Female	70	Han Chinese	Yes	Yes								occasionally	1-2 cigarettes/day	✔
			84	104	Female	27	Han Chinese	Yes	Yes	✔	✔			✔	✔	closed environment			✔								thyroid nodule
				101	Male	50	Han Chinese	No	Yes										✔
				102	Female	51	Han Chinese	No	Yes										✔
				103	Female	27	Han Chinese	Yes	Yes	✔	✔			✔	✔	closed environment			✔
			85	104	Female	22	Han Chinese	Yes	Yes	✔	✔		✔	✔					✔
				102	Male	48	Han Chinese	No	Yes									5 cigarettes/day	✔								hyperlipidemia
				101	Female	45	Han Chinese	Yes	Yes	✔		✔			✔		every day		✔								diabetes
				103	Female	19	Han Chinese	Yes	Yes	✔	✔								✔
				105	Male	25	Han Chinese	No	Yes										✔
			94	103	Female	31	Han Chinese	Yes	Yes	✔	✔					exercise			✔
				102	Male	58	Han Chinese	No	No										✔
				101	Female	55	Han Chinese	Yes	Yes	✔	✔								✔	hypertension
			147	103	Female	20	Han Chinese	Yes	Yes	✔	✔		✔	✔	✔				✔
				101	Male	45	Han Chinese	No	Yes									3-5 cigarettes/day	✔
				102	Female	46	Han Chinese	Yes	Yes	✔	✔		✔	✔	✔	cold			✔
			163	103	Female	42	Han Chinese	Yes	Yes	✔	✔	✔	✔	✔	✔	exercise	1-2 times/week		✔								diabetes
				102	Male	68	Han Chinese	No	No										✔	hypertension
				101	Female	65	Han Chinese	Yes	Yes	✔	✔		✔						✔
				104	Female	39	Han Chinese	Yes	No	✔	✔				✔				✔
			181	101	Male	55	Han Chinese	Yes	Yes	✔	✔	✔	✔				occasionally		✔
				102	Female	50	Han Chinese	Yes	Yes	✔	✔			✔	✔				✔	hypertension							hyperlipidemia
				103	Female	28	Han Chinese	Yes	Yes	✔				✔	✔				✔
				104	Female	27	Han Chinese	Yes	Yes	✔		✔		✔			occasionally		✔
			185	103	Female	22	Han Chinese	Yes	Yes	✔	✔			✔					✔			✔
				101	Male	41	Han Chinese	No	Yes										✔
				102	Female	48	Han Chinese	Yes	Yes	✔	✔				✔				✔
				104	Female	16	Han Chinese	Yes	Yes	✔	✔					exercise			✔
			190	103	Female	32	Han Chinese	Yes	Yes	✔	✔								✔				migraine
				102	Male	54	Han Chinese	No	No									5 cigarettes/day	✔								hyperlipidemia
				101	Female	52	Han Chinese	Yes	Yes	✔									✔
			192	103	Female	26	Han Chinese	Yes	Yes	✔	✔	✔	✔	✔	✔		1-2 times/month		✔
				102	Male	52	Han Chinese	No	No										✔	hypertension
				101	Female	50	Han Chinese	Yes	Yes	✔									✔
			194	104	Female	21	Han Chinese	Yes	Yes	✔	✔				✔				✔
				102	Male	45	Han Chinese	No	Yes										✔
				101	Female	44	Han Chinese	Yes	Yes	✔	✔			✔					✔
				103	Female	25	Han Chinese	Yes	Yes	✔					✔				✔
			195	103	Female	38	Han Chinese	Yes	Yes	✔									✔
				105	Female	35	Han Chinese	Yes	Yes	✔		✔					2 times/week		✔
				104	Male	40	Han Chinese	No	Yes										✔
				107	Female	10	Han Chinese	Yes	Yes	✔				✔					✔
				108	Female	7	Han Chinese	No	No										✔
				101	Male	62	Han Chinese	No	No										✔	hypertension
				102	Female	60	Han Chinese	No	No										✔								diabetes/hyperlipidemia
				106	Male	32	Han Chinese	No	No										✔
			196	103	Female	21	Han Chinese	Yes	Yes	✔	✔		✔	✔	✔		occasionally		✔									seborrheic dermatitis
				101	Male	46	Han Chinese	No	Yes										✔
				102	Female	45	Han Chinese	Yes	Yes	✔	✔	✔		✔			every day	2-3 cigarettes/week	✔
				104	Male	9	Han Chinese	No	Yes										✔
			197	103	Female	23	Han Chinese	Yes	Yes	✔	✔		✔	✔	✔				✔									neurodermatitis
				102	Male	56	Han Chinese	No	Yes										✔	hypertension
				101	Female	55	Han Chinese	Yes	Yes	✔		✔		✔			2-3 times/week		✔	hypertension
				104	Female	21	Han Chinese	Yes	Yes										✔
			198	103	Female	27	Han Chinese	Yes	Yes	✔	✔	✔			✔		1 times/week		✔									urticaria
				101	Male	51	Han Chinese	No	Yes										✔
				102	Female	51	Han Chinese	Yes	Yes	✔	✔		✔	✔	✔				✔	hypertension
				104	Male	21	Han Chinese	No	Yes										✔
			199	103	Female	24	Han Chinese	Yes	Yes	✔	✔								✔
				102	Male	50	Han Chinese	No	Yes										✔
				101	Female	51	Han Chinese	Yes	Yes	✔									✔
			200	103	Female	25	Han Chinese	Yes	Yes	✔	✔				✔				✔
				102	Male	50	Han Chinese	No	Yes										✔	hypertension
				101	Female	48	Han Chinese	Yes	Yes	✔									✔
			202	103	Female	26	Han Chinese	Yes	Yes	✔		✔	✔	✔	✔		1 times/week		✔
				102	Male	55	Han Chinese	No	Yes										✔
				101	Female	51	Han Chinese	Yes	Yes	✔	✔		✔	✔	✔				✔
			203	102	Female	48	Han Chinese	Yes	Yes	✔	✔								✔
				101	Male	48	Han Chinese	No	Yes										✔
				103	Female	25	Han Chinese	No	Yes										✔
				104	Male	18	Han Chinese	Yes	Yes		✔				✔				✔			✔						acne vulgaris
			204	103	Male	28	Han Chinese	Yes	Yes	✔	✔	✔		✔			2-3 times/week	5 cigarettes/day	✔
				102	Male	55	Han Chinese	No	Yes										✔	hypertension							hyperlipidemia
				101	Female	53	Han Chinese	Yes	Yes		✔			✔			every day		✔
			205	103	Female	25	Han Chinese	Yes	Yes	✔	✔	✔	✔	✔	✔				✔				migraine	gastritis
				102	Male	47	Han Chinese	No	Yes									10 cigarettes/day	✔	hypertension
				101	Female	47	Han Chinese	Yes	Yes	✔									✔
				104	Female	22	Han Chinese	No	Yes								1-3 times/month		✔
			206	103	Female	28	Han Chinese	Yes	Yes	✔	✔	✔	✔		✔		3-5 times/week		✔					Helicobacter pylori infection				urticaria
				101	Male	56	Han Chinese	No	Yes										✔
				102	Female	58	Han Chinese	Yes	Yes	✔	✔	✔	✔		✔		every day		✔	hypertension
			207	104	Female	28	Han Chinese	Yes	Yes	✔	✔		✔						✔
				101	Male	58	Han Chinese	No	Yes								every day		✔
				102	Female	58	Han Chinese	Yes	Yes	✔	✔								✔
				103	Male	32	Han Chinese	No	Yes									2-5 cigarettes/day	✔			✔
			208	103	Female	29	Han Chinese	Yes	Yes	✔	✔		✔	✔	✔				✔
				102	Female	58	Han Chinese	Yes	Yes										✔
				101	Male	58	Han Chinese	No	No	✔	✔		✔	✔	✔				✔	hypertension
			209	102	Female	51	Han Chinese	Yes	Yes	✔									✔
				101	Male	55	Han Chinese	No	No										✔
				103	Female	31	Han Chinese	No	No										✔
				104	Male	26	Han Chinese	No	No										✔
				105	Female	23	Han Chinese	Yes	Yes	✔			✔						✔
				106	Male	21	Han Chinese	No	No										✔
				107	Female	6	Han Chinese	No	No										✔
			210	104	Female	26	Han Chinese	Yes	Yes	✔	✔								✔
				102	Male	50	Han Chinese	Yes	Yes	✔	✔							10 cigarettes/day	✔	hypertension
				101	Female	50	Han Chinese	No	Yes										✔
				103	Female	29	Han Chinese	Yes	Yes	✔	✔								✔
				105	Female	22	Han Chinese	Yes	Yes	✔	✔								✔
			212	103	Female	35	Han Chinese	Yes	Yes	✔				✔			occasionally		✔
				102	Male	62	Han Chinese	No	Yes										✔
				101	Female	58	Han Chinese	Yes	Yes	✔					✔				✔								diabetes
			213	103	Female	30	Han Chinese	Yes	Yes	✔	✔	✔	✔	✔	✔				✔
				104	Male	30	Han Chinese	No	Yes								2 times/week		✔
				105	Female	23	Han Chinese	Yes	Yes	✔	✔	✔	✔	✔	✔				✔
				101	Male	54	Han Chinese	No	Yes									5 cigarettes/day	✔
				102	Female	54	Han Chinese	Yes	Yes	✔	✔	✔	✔	✔	✔				✔
				106	Female	5	Han Chinese	Yes	Yes	✔	✔	✔	✔	✔	✔				✔
				107	Female	3	Han Chinese	Yes	No										✔
			215	103	Female	22	Han Chinese	Yes	Yes	✔	✔	✔	✔	✔	✔				✔
				101	Male	45	Han Chinese	No	Yes								1-2 times/week	1-2 cigarettes/day	✔	hypertension
				102	Female	45	Han Chinese	Yes	Yes	✔	✔	✔	✔	✔	✔				✔
				104	Male	15	Han Chinese	No	Yes										✔
			217	103	Female	24	Han Chinese	Yes	Yes	✔	✔	✔	✔	✔	✔				✔
				101	Male	48	Han Chinese	Yes	Yes	✔	✔	✔	✔	✔	✔		every day		✔								diabetes
				102	Female	48	Han Chinese	No	Yes										✔
				104	Male	20	Han Chinese	No	Yes										✔
			218	103	Female	20	Han Chinese	Yes	Yes	✔	✔			✔	✔				✔
				101	Male	50	Han Chinese	No	Yes										✔
				102	Female	50	Han Chinese	Yes	Yes	✔	✔								✔
			300	103	Female	32	Han Chinese	Yes	Yes							coffee			✔
				102	Male	54	Han Chinese	No	No										✔	hypertension
				101	Female	54	Han Chinese	Yes	Yes							cold			✔	hypertension
			303	103	Female	39	Han Chinese	Yes	Yes										✔
				102	Male	66	Han Chinese	No	No										✔
				101	Female	60	Han Chinese	Yes	Yes	✔									✔
			304	103	Female	20	Han Chinese	Yes	Yes	✔					✔				✔
				102	Male	46	Han Chinese	No	No										✔
				101	Female	42	Han Chinese	Yes	Yes				✔	✔					✔
			308	103	Female	26	Han Chinese	Yes	Yes	✔	✔		✔		✔				✔
				102	Male	50	Han Chinese	Yes	Yes										✔
				101	Female	54	Han Chinese	Yes	Yes	✔	✔		✔		✔				✔								diabetes
			311	103	Female	20	Han Chinese	Yes	Yes	✔	✔					exercise			✔
				102	Male	63	Han Chinese	No	No										✔	hypertension
				101	Female	60	Han Chinese	Yes	Yes	✔					✔				✔								hyperlipidemia
			312	103	Female	27	Han Chinese	Yes	Yes							coffee			✔								hyperthyroidism
				102	Male	54	Han Chinese	No	No										✔			✔
				101	Female	53	Han Chinese	Yes	Yes							cold			✔
			313	103	Female	28	Han Chinese	Yes	Yes	✔	✔		✔	✔	✔				✔
				102	Male	58	Han Chinese	No	Yes										✔									psoriasis
				101	Female	57	Han Chinese	Yes	Yes	✔	✔	✔	✔	✔	✔				✔
			314	103	Female	20	Han Chinese	Yes	Yes										✔
				102	Male	48	Han Chinese	Yes	Yes										✔
				101	Female	44	Han Chinese	Yes	Yes										✔
			315	103	Female	48	Han Chinese	Yes	Yes	✔	✔	✔	✔	✔	✔				✔	hypertension				enterogastritis
				102	Male	82	Han Chinese	No	Yes										✔	hypertension/coronary heart disease	Parkinson's disease						diabetes
				101	Female	72	Han Chinese	Yes	Yes										✔
			319	103	Female	25	Han Chinese	Yes	Yes	✔	✔		✔	✔	✔				✔
				102	Male	53	Han Chinese	No	No										✔
				101	Female	52	Han Chinese	Yes	Yes										✔
			332	103	Female	26	Han Chinese	Yes	Yes	✔									✔
				101	Male	53	Han Chinese	Yes	Yes	✔							every day		✔	hypertension
				102	Female	52	Han Chinese	No	Yes										✔
				104	Male	14	Han Chinese	Yes	Yes	✔									✔
			336	103	Female	26	Han Chinese	Yes	Yes	✔			✔	✔					✔								thyroid nodule
				102	Male	51	Han Chinese	No	Yes								every day		✔
				101	Female	51	Han Chinese	Yes	Yes		✔	✔		✔					✔
			338	103	Female	25	Han Chinese	Yes	Yes					✔					✔
				102	Male	56	Han Chinese	No	Yes					✔					✔
				101	Female	56	Han Chinese	Yes	Yes	✔	✔	✔	✔	✔	✔				✔
			339	103	Female	25	Han Chinese	Yes	Yes		✔		✔						✔
				102	Male	50	Han Chinese	No	Yes										✔	hypertension
				101	Female	50	Han Chinese	Yes	Yes		✔		✔	✔					✔

## Sheet: Analysis of Risk factors
Potential risk factors for familal rosacea
Factors	P value	OR	95%CI
Heat	1.463e-07	42.992	10.579-174.718
UV exposure	0.031	6.837	1.195-39.112
Alcohol consumption	0.066	3.185	0.924-10.976
Hot drinks	0.321	0.336	0.039-2.896
Spicy food	0.344	2.109	0.450-9.890
Emotion	0.367	2.058	0.429-9.862
Smoking	0.313	0.378	0.057-2.502

## Sheet: Analysis of co-morbidities
Co-morbidities for familial rosacea
Comorbidities	Rosacea patients	Unaffected individuals	P value
Hypertension	16	18	0.372
Diabetes	6	4	0.705
Hyperlipidemia	4	3	0.872
Alcohol intolerance	4	4	0.811
Parkinson's disease	0	1	0.276
Alzheimer's disease	0	1	0.276
Comorbidities	Frequencies
Hypertension	0.116788
Diabetes	0.0437956
Hyperlipidemia	0.0291971
Alcohol intolerance	0.0291971
Parkinson's disease	0
Alzheimer's disease	0
