# Supplementary material for: Whole genome sequencing identifies genetic variants associated with neurogenic inflammation in rosacea
Source: Nat Commun. 2023 Jul 5;14:3958. doi: 10.1038/s41467-023-39761-2 (PMC10319783; doi:10.1038/s41467-023-39761-2)
Supplement: Supplementary file 8 — Supplementary Data 5 [file 41467_2023_39761_MOESM8_ESM.xlsx]

## Sheet: Sheet1
Supplementary Data 5. qPCR primers
Human-GAPDH-F	TGTTGCCATCAATGACCCCTT
Human-GAPDH-R	CTCCACGACGTACTCAGCG
Human-LRRC4-F	CCTGGAGCTGTTCGACAACTG
Human-LRRC4-R	GAAGGCGTAAGAGGGGATGC
Human-SH3PXD2A-F	GGACCCCAAGCAAAGGATCAT
Human-SH3PXD2A -R	TGCCCGGCAGTATTCATCG
Human-SLC26A8-F	CATGGCACAGGTTCCTACGAT
Human-SLC26A8-R	GGCCAACACTTATACCAGCAAG
Human-NCAM-F	GGCATTTACAAGTGTGTGGTTAC
Human-NCAM-R	TTGGCGCATTCTTGAACATGA
Human-ECAD-F	CGAGAGCTACACGTTCACGG
Human-ECAD-R	GGGTGTCGAGGGAAAAATAGG
Human-CADM1-F	ATGGCGAGTGTAGTGCTGC
Human-CADM1-R	GATCACTGTCACGTCTTTCGT
Human-PACAP-F	CAGACCCTGAGAACCTACGC
Human-PACAP -R	CTGGCTGGTTTGTCTGTTGC
Human-VIP-F	GACACCAGAAATAAGGCCCAG
Human-VIP -R	GTCACCCAACCTGAGAGCAG
Human-NPY-F	CGCTGCGACACTACATCAAC
Human-NPY -R	CTCTGGGCTGGATCGTTTTCC
Human-TAC1-F	TGATCTGAATTACTGGTCCGACT
Human-TAC1 -R	TCCGGCAGTTCCTCCTTGA
Human-CGRPα-F	AAGCGGTGCGGTAATCTGAG
Human-CGRPα-R	GGGGAACGTGTGAAACTTGTTG
Human-CGRPβ-F	ACCCGGCCACACTCAGTAA
Human-CGRPβ-R	GGGCACGAAGTTGCTCTTCA
Human-CALR-F	CCTGCCGTCTACTTCAAGGAG
Human-CALR-R	GAACTTGCCGGAACTGAGAAC
Human-SST-F	ACCCAACCAGACGGAGAATGA
Human-SST -R	GCCGGGTTTGAGTTAGCAGA
Human-NGF-F	CTGAGCCCCATCTGAAGCC
Human-NGF-R	CAGCACTGCGTGTAGACCAG
Human-ADM2-F	CTGAGCCCCATCTGAAGCC
Human-ADM2-R	CAGCACTGCGTGTAGACCAG
Mouse-Gapdh-F	AGGTCGGTGTGAACGGATTTG
Mouse-Gapdh-R	TGTAGACCATGTAGTTGAGGTCA
Mouse-Tnfα-F	CTGAACTTCGGGGTGATCGG
Mouse-Tnfα-R	GGCTTGTCACTCGAATTTTGAGA
Mouse-Il6-F	TAGTCCTTCCTACCCCAATTTCC
Mouse-Il6-R	TTGGTCCTTAGCCACTCCTTC
Mouse-Il1β-F	GCAACTGTTCCTGAACTCAACT
Mouse-Il1β-R	ATCTTTTGGGGTCCGTCAACT
Mouse-Vip-F	AGTGTGCTGTTCTCTCAGTCG
Mouse-Vip-R	GCCATTTTCTGCTAAGGGATTCT
Mouse-Pacap-F	ACCATGTGTAGCGGAGCAAG
Mouse-Pacap-R	CTGGTCGTAAGCCTCGTCT
Mouse-Calca-F	GAGGGCTCTAGCTTGGACAG
Mouse-Calca-R	AAGGTGTGAAACTTGTTGAGGT
Mouse-Calcb-F	CTCTCAGCACGATATGGGTCC
Mouse-Calcb-R	GCAAGAGATGTTTTTCCTGGTCG
Mouse-Npy-F	ATGCTAGGTAACAAGCGAATGG
Mouse-Npy-R	TGTCGCAGAGCGGAGTAGTAT
Mouse-Ngf-F	CCAGTGAAATTAGGCTCCCTG
Mouse-Ngf-R	CCTTGGCAAAACCTTTATTGGG
Mouse-Tac1-F	ATTCCTTTGTTGGACTAATGGGC
Mouse-Tac1-R	ACGTCTTCTTTCGTAGTTCTGC
Mouse-Sst-F	ACCGGGAAACAGGAACTGG
Mouse-Sst-R	TTGCTGGGTTCGAGTTGGC
Mouse-Calr-F	GCAGACCCTGCCATCTATTTC
Mouse-Calr-R	TCGGACTTATGTTTGGATTCGAC
